# Supplementary material for: Possible regulation of Toll-like receptor 4 by lysine acetylation through LPCAT2 activity in RAW264.7 cells
Source: Biosci Rep. 2022 Jul 15;42(7):BSR20220251. doi: 10.1042/BSR20220251 (PMC9289797; doi:10.1042/BSR20220251)
Supplement: Supplementary Data [file BSR-2022-0251_supp1.zip]

Archive with 4 entries (4 files):
- BSR-2022-0251_suppSD1.txt
- BSR-2022-0251_suppSD2.txt
- BSR-2022-0251_suppSD3.txt
- BSR-2022-0251_suppSD4.txt
