# Supplementary material for: Possible regulation of Toll-like receptor 4 by lysine acetylation through LPCAT2 activity in RAW264.7 cells
Source: Biosci Rep. 2022 Jul 15;42(7):BSR20220251. doi: 10.1042/BSR20220251 (PMC9289797; doi:10.1042/BSR20220251)
Supplement: Supplementary Data [file BSR-2022-0251_supp1.zip › BSR-2022-0251_suppSD1.txt]

>mLPCAT2
c("g", "c", "c", "t", "g", "c", "g", "c", "a", "g", "a", "a", "g", "c", "c", "g", "g", "g", "a", "g", "c", "g", "g", "c", "g", "c", "c", "t", "g", "g", "g", "g", "c", "t", "g", "g", "g", "a", "g", "t", "c", "t", "c", "t", "g", "g", "t", "t", "c", "t", "g", "a", "g", "g", "t", "t", "g", "g", "g", "a", "c", "t", "g", "t", "g", "a", "a", "t", "t", "c", "g", "g", "c", "c", "g", "c", "t", "c", "t", "c", "t", "t", "c", "g", "g", "g", "t", "c", "c", "c", "c", "g", "c", "t", "t", "t", "g", "c", "t", "c", 
"g", "g", "g", "t", "c", "g", "g", "g", "c", "a", "c", "c", "t", "g", "g", "a", "t", "c", "c", "a", "t", "c", "a", "t", "g", "a", "a", "c", "c", "g", "a", "t", "g", "c", "g", "c", "c", "g", "a", "g", "g", "c", "g", "g", "c", "c", "g", "c", "t", "g", "t", "g", "g", "c", "g", "g", "c", "t", "a", "c", "g", "g", "t", "c", "c", "c", "g", "g", "g", "t", "t", "c", "g", "g", "g", "c", "g", "t", "c", "g", "g", "g", "g", "a", "c", "g", "c", "c", "g", "g", "g", "c", "t", "g", "c", "g", "g", "c", "c", "a", "c", 
"c", "c", "a", "t", "g", "g", "t", "a", "c", "c", "t", "c", "g", "c", "c", "a", "g", "g", "c", "g", "t", "c", "c", "t", "t", "c", "t", "t", "c", "c", "c", "g", "c", "c", "g", "c", "c", "g", "g", "t", "g", "c", "c", "c", "a", "a", "c", "c", "c", "c", "t", "t", "c", "g", "t", "c", "c", "a", "g", "c", "a", "g", "a", "c", "t", "a", "c", "g", "a", "t", "c", "a", "g", "t", "g", "c", "c", "t", "c", "c", "c", "g", "a", "a", "g", "g", "c", "t", "g", "c", "a", "g", "a", "t", "g", "t", "t", "t", "c", "t", "t", 
"c", "t", "t", "g", "g", "a", "a", "t", "t", "a", "t", "t", "c", "t", "g", "c", "t", "c", "c", "c", "a", "g", "t", "c", "c", "g", "t", "g", "c", "t", "t", "t", "a", "c", "t", "g", "g", "t", "t", "g", "g", "a", "a", "t", "a", "a", "t", "t", "t", "t", "g", "c", "t", "g", "c", "t", "c", "g", "c", "a", "t", "g", "g", "c", "c", "a", "t", "t", "t", "g", "c", "t", "g", "t", "c", "a", "t", "t", "t", "c", "a", "a", "c", "a", "g", "c", "a", "t", "g", "c", "t", "g", "t", "c", "c", "t", "g", "a", "a", "a", "a", 
"g", "c", "t", "g", "a", "c", "c", "c", "a", "t", "c", "c", "a", "a", "t", "a", "a", "g", "c", "a", "a", "t", "t", "g", "g", "a", "g", "g", "a", "g", "g", "a", "a", "g", "a", "t", "c", "a", "c", "t", "c", "g", "g", "c", "c", "c", "g", "c", "t", "t", "t", "g", "a", "c", "a", "t", "t", "t", "c", "t", "g", "g", "c", "g", "c", "g", "t", "g", "c", "c", "a", "t", "g", "t", "t", "c", "t", "t", "c", "t", "c", "c", "a", "t", "g", "g", "g", "g", "t", "t", "t", "a", "c", "g", "g", "t", "t", "a", "c", "c", "g", 
"t", "g", "a", "a", "a", "g", "g", "a", "a", "a", "g", "g", "t", "t", "g", "c", "a", "a", "g", "c", "c", "c", "t", "c", "t", "g", "g", "a", "a", "g", "c", "g", "c", "c", "c", "a", "t", "t", "t", "t", "t", "g", "t", "c", "g", "t", "c", "g", "c", "t", "c", "c", "t", "c", "a", "t", "t", "c", "c", "a", "c", "g", "t", "t", "c", "t", "t", "c", "g", "a", "c", "g", "g", "a", "a", "t", "t", "g", "c", "c", "t", "g", "t", "g", "t", "a", "g", "t", "a", "g", "c", "t", "g", "g", "g", "c", "t", "g", "c", "c", "t", 
"t", "c", "g", "c", "t", "g", "g", "t", "a", "t", "c", "a", "c", "g", "g", "a", "a", "t", "g", "a", "g", "a", "a", "t", "g", "c", "a", "c", "a", "g", "a", "c", "c", "c", "c", "t", "c", "t", "g", "g", "t", "t", "g", "g", "c", "a", "g", "a", "c", "t", "g", "t", "t", "a", "c", "g", "g", "g", "c", "t", "t", "t", "g", "c", "a", "g", "c", "c", "a", "g", "t", "t", "t", "t", "g", "g", "t", "a", "t", "c", "c", "c", "g", "t", "g", "t", "t", "g", "a", "c", "c", "c", "t", "g", "a", "c", "t", "c", "c", "c", "g", 
"a", "a", "a", "a", "a", "a", "c", "a", "c", "a", "a", "t", "c", "a", "a", "t", "g", "a", "a", "a", "t", "c", "a", "a", "a", "a", "a", "g", "c", "g", "a", "g", "c", "g", "a", "c", "a", "t", "c", "a", "g", "g", "t", "g", "g", "a", "g", "a", "a", "t", "g", "g", "c", "c", "c", "c", "a", "g", "a", "t", "a", "c", "t", "a", "g", "t", "t", "t", "t", "c", "c", "c", "a", "g", "a", "a", "g", "g", "t", "a", "c", "t", "t", "g", "t", "a", "c", "t", "a", "a", "t", "c", "g", "c", "t", "c", "c", "t", "g", "t", "t", 
"t", "g", "a", "t", "t", "a", "c", "t", "t", "t", "t", "a", "a", "a", "c", "c", "a", "g", "g", "a", "g", "c", "c", "t", "t", "c", "a", "t", "c", "c", "c", "a", "g", "g", "a", "g", "t", "t", "c", "c", "a", "g", "t", "g", "c", "a", "g", "c", "c", "c", "g", "t", "c", "c", "t", "c", "c", "t", "c", "a", "g", "a", "t", "a", "c", "c", "c", "a", "a", "a", "c", "a", "a", "g", "t", "t", "g", "g", "a", "t", "a", "c", "t", "g", "t", "g", "a", "c", "c", "t", "g", "g", "a", "c", "c", "t", "g", "g", "c", "a", "a", 
"g", "g", "c", "t", "a", "t", "a", "c", "a", "t", "t", "c", "c", "t", "c", "c", "a", "g", "c", "t", "g", "t", "g", "t", "g", "t", "g", "c", "t", "c", "a", "c", "t", "t", "t", "c", "t", "g", "t", "c", "a", "a", "c", "t", "c", "t", "t", "c", "a", "c", "g", "a", "a", "g", "g", "t", "g", "g", "a", "g", "a", "t", "t", "g", "a", "g", "t", "t", "t", "a", "t", "g", "c", "c", "t", "g", "t", "g", "c", "a", "a", "g", "c", "a", "c", "c", "c", "a", "g", "t", "g", "a", "g", "g", "a", "a", "g", "a", "g", "a", "a", 
"g", "a", "a", "c", "g", "a", "t", "c", "c", "t", "g", "t", "c", "c", "t", "t", "t", "t", "c", "g", "c", "c", "a", "g", "t", "a", "g", "a", "a", "t", "c", "c", "g", "g", "a", "a", "c", "t", "t", "a", "a", "t", "g", "g", "c", "t", "g", "a", "a", "g", "c", "a", "t", "t", "g", "g", "a", "a", "a", "t", "a", "c", "c", "c", "g", "t", "g", "a", "c", "g", "g", "a", "t", "c", "a", "c", "a", "c", "c", "t", "a", "c", "g", "a", "a", "g", "a", "c", "t", "g", "c", "a", "g", "g", "c", "t", "g", "a", "t", "g", "a", 
"t", "c", "t", "c", "a", "g", "c", "g", "g", "g", "a", "c", "a", "g", "c", "t", "c", "a", "c", "g", "t", "t", "g", "c", "c", "t", "a", "t", "g", "g", "a", "g", "g", "c", "c", "g", "g", "g", "c", "t", "g", "g", "t", "a", "g", "a", "a", "t", "t", "t", "t", "c", "a", "a", "a", "g", "a", "t", "t", "a", "g", "c", "c", "g", "g", "a", "a", "a", "c", "t", "g", "a", "a", "a", "t", "t", "a", "g", "a", "c", "t", "g", "g", "g", "a", "t", "g", "g", "t", "a", "t", "c", "c", "g", "g", "a", "a", "g", "c", "a", "c", 
"t", "t", "g", "g", "a", "t", "g", "a", "a", "t", "a", "t", "g", "c", "g", "t", "c", "t", "a", "t", "c", "g", "c", "a", "a", "g", "c", "t", "c", "t", "t", "c", "c", "a", "a", "a", "g", "g", "a", "g", "g", "c", "a", "g", "a", "a", "t", "t", "g", "g", "a", "a", "t", "c", "g", "a", "g", "g", "a", "g", "t", "t", "t", "g", "c", "g", "g", "a", "a", "t", "a", "c", "t", "t", "g", "a", "a", "g", "c", "t", "a", "c", "c", "t", "g", "t", "t", "t", "c", "c", "g", "a", "t", "g", "t", "c", "c", "t", "g", "a", "g", 
"a", "c", "a", "a", "c", "t", "t", "t", "t", "t", "g", "c", "a", "c", "t", "c", "t", "t", "t", "g", "a", "c", "a", "g", "g", "a", "a", "t", "a", "a", "t", "g", "a", "t", "g", "g", "c", "a", "g", "t", "a", "t", "t", "g", "a", "c", "t", "t", "c", "c", "g", "a", "g", "a", "g", "t", "a", "t", "g", "t", "g", "a", "t", "c", "g", "g", "c", "c", "t", "g", "g", "c", "t", "g", "t", "c", "t", "t", "g", "t", "g", "c", "a", "a", "c", "c", "c", "t", "g", "c", "c", "a", "a", "t", "a", "c", "a", "g", "a", "a", "g", 
"a", "g", "a", "t", "c", "a", "t", "c", "c", "a", "g", "g", "t", "g", "g", "c", "a", "t", "t", "t", "a", "a", "g", "c", "t", "c", "t", "t", "t", "g", "a", "t", "g", "t", "t", "g", "a", "t", "g", "a", "g", "g", "a", "c", "g", "g", "c", "t", "a", "c", "a", "t", "a", "a", "c", "a", "g", "a", "g", "g", "a", "g", "g", "a", "g", "t", "t", "t", "t", "g", "c", "a", "c", "c", "a", "t", "t", "c", "t", "g", "c", "a", "g", "g", "c", "t", "t", "c", "t", "c", "t", "t", "g", "g", "a", "g", "t", "g", "c", "c", "t", 
"g", "a", "c", "c", "t", "t", "a", "a", "t", "g", "t", "t", "t", "c", "t", "g", "g", "t", "c", "t", "c", "t", "t", "c", "a", "g", "a", "g", "a", "a", "a", "t", "t", "g", "c", "c", "c", "a", "a", "c", "g", "g", "g", "a", "c", "t", "c", "t", "g", "t", "t", "t", "c", "c", "t", "a", "c", "g", "a", "g", "g", "a", "a", "t", "t", "c", "a", "a", "a", "a", "g", "t", "t", "t", "c", "g", "c", "c", "c", "t", "a", "a", "a", "g", "c", "a", "c", "c", "c", "a", "g", "a", "a", "t", "a", "t", "g", "c", "c", "a", "a", 
"g", "a", "t", "a", "t", "t", "t", "a", "c", "c", "a", "c", "a", "t", "a", "c", "c", "t", "a", "g", "a", "c", "c", "t", "c", "c", "a", "g", "a", "c", "a", "t", "g", "c", "c", "a", "t", "g", "t", "a", "t", "t", "c", "t", "c", "c", "t", "t", "g", "c", "c", "a", "g", "a", "a", "g", "a", "g", "g", "t", "c", "c", "a", "g", "a", "c", "a", "g", "c", "t", "c", "c", "c", "t", "c", "t", "g", "t", "t", "g", "c", "t", "a", "g", "t", "a", "a", "t", "a", "a", "a", "g", "t", "c", "a", "g", "t", "c", "c", "t", "g", 
"a", "g", "a", "g", "c", "c", "a", "g", "g", "a", "g", "g", "a", "g", "g", "g", "c", "a", "c", "c", "t", "c", "a", "g", "a", "c", "a", "a", "a", "a", "a", "g", "g", "t", "g", "g", "a", "c", "t", "g", "a", "g", "c", "c", "a", "g", "t", "g", "t", "t", "c", "c", "c", "a", "g", "t", "g", "a", "g", "g", "a", "a", "a", "g", "g", "c", "g", "a", "c", "g", "c", "g", "g", "g", "a", "g", "a", "g", "c", "t", "g", "t", "t", "c", "a", "c", "t", "g", "g", "c", "c", "a", "c", "a", "t", "t", "g", "t", "g", "a", "a", 
"t", "g", "t", "g", "t", "t", "t", "a", "t", "c", "a", "a", "c", "t", "a", "a", "t", "g", "t", "t", "g", "t", "t", "c", "a", "c", "g", "a", "t", "a", "g", "a", "a", "a", "g", "c", "t", "t", "t", "t", "t", "t", "t", "t", "t", "t", "a", "c", "t", "a", "a", "g", "a", "t", "g", "a", "c", "a", "t", "a", "t", "t", "t", "t", "c", "t", "t", "c", "c", "a", "a", "a", "a", "g", "t", "g", "t", "t", "t", "t", "t", "t", "a", "t", "t", "a", "a", "c", "c", "t", "g", "c", "c", "t", "g", "t", "a", "t", "c", "a", "a", 
"g", "t", "a", "a", "g", "c", "t", "c", "c", "t", "t", "t", "c", "a", "t", "c", "t", "c", "a", "c", "a", "t", "t", "g", "t", "g", "c", "c", "c", "t", "a", "c", "t", "g", "g", "t", "t", "g", "t", "g", "t", "t", "g", "a", "c", "t", "g", "a", "g", "g", "c", "t", "a", "a", "g", "t", "a", "c", "t", "g", "t", "a", "t", "a", "t", "t", "t", "t", "t", "t", "a", "a", "t", "g", "a", "a", "a", "a", "t", "t", "t", "t", "c", "a", "g", "t", "t", "t", "a", "c", "t", "t", "t", "t", "c", "a", "t", "a", "a", "t", "a", 
"a", "a", "t", "a", "a", "a", "t", "c", "c", "a", "t", "c", "a", "g", "t", "c", "t", "t", "a", "c", "t", "c", "t", "c", "c", "a", "c", "t", "g", "g", "t", "c", "a", "g", "c", "a", "a", "t", "t", "a", "a", "t", "c", "a", "a", "c", "a", "c", "c", "g", "c", "g", "t", "g", "t", "t", "t", "a", "g", "c", "a", "a", "g", "t", "g", "c", "a", "a", "a", "c", "a", "a", "t", "t", "t", "t", "c", "a", "g", "t", "c", "g", "t", "t", "t", "c", "a", "c", "a", "t", "g", "t", "a", "a", "t", "c", "a", "t", "g", "t", "a", 
"c", "g", "t", "t", "t", "t", "c", "t", "c", "t", "a", "g", "t", "c", "c", "c", "t", "t", "c", "c", "c", "t", "t", "t", "c", "t", "g", "g", "a", "a", "g", "c", "a", "a", "g", "g", "a", "t", "g", "g", "g", "a", "a", "t", "g", "t", "g", "g", "a", "a", "a", "a", "a", "a", "a", "c", "t", "g", "c", "a", "g", "g", "g", "t", "t", "t", "t", "g", "t", "a", "c", "c", "t", "c", "c", "a", "t", "c", "t", "t", "t", "a", "c", "c", "g", "g", "c", "t", "t", "a", "a", "a", "t", "t", "t", "c", "c", "a", "t", "t", "t", 
"a", "a", "a", "t", "t", "t", "t", "a", "g", "t", "t", "t", "c", "c", "t", "g", "g", "c", "t", "g", "a", "g", "a", "c", "t", "t", "t", "c", "t", "a", "a", "g", "c", "g", "c", "a", "c", "a", "c", "g", "c", "t", "c", "c", "c", "c", "t", "t", "g", "a", "c", "t", "t", "g", "c", "a", "t", "c", "t", "g", "g", "a", "t", "a", "g", "c", "a", "g", "a", "t", "c", "c", "t", "t", "t", "c", "g", "c", "a", "c", "t", "c", "t", "c", "c", "a", "t", "a", "g", "t", "a", "t", "a", "g", "a", "a", "g", "g", "g", "a", "c", 
"c", "t", "t", "g", "t", "t", "t", "t", "a", "a", "a", "g", "a", "c", "g", "a", "t", "t", "g", "c", "a", "g", "t", "g", "g", "g", "c", "c", "a", "t", "a", "a", "g", "c", "t", "g", "g", "g", "a", "a", "t", "t", "g", "c", "c", "t", "t", "a", "t", "t", "g", "a", "a", "g", "g", "g", "a", "a", "c", "a", "g", "t", "g", "a", "t", "t", "g", "c", "c", "t", "a", "a", "t", "g", "a", "g", "a", "a", "a", "a", "t", "g", "a", "a", "t", "t", "g", "t", "t", "t", "g", "c", "t", "a", "c", "a", "g", "a", "g", "c", "t", 
"g", "a", "a", "t", "t", "g", "a", "a", "t", "t", "t", "a", "a", "g", "t", "t", "g", "g", "c", "t", "g", "g", "t", "t", "c", "c", "g", "a", "a", "g", "a", "t", "a", "g", "c", "a", "c", "t", "t", "t", "c", "c", "c", "a", "a", "t", "a", "a", "g", "c", "a", "a", "a", "t", "c", "a", "g", "a", "t", "t", "t", "g", "t", "t", "c", "t", "t", "t", "t", "t", "t", "a", "c", "a", "t", "a", "a", "t", "g", "g", "c", "c", "a", "a", "a", "t", "t", "g", "g", "t", "g", "t", "a", "t", "t", "t", "t", "a", "c", "c", "g", 
"t", "g", "c", "a", "g", "t", "c", "c", "a", "a", "g", "a", "g", "a", "g", "a", "g", "c", "t", "t", "t", "g", "t", "c", "c", "t", "g", "t", "t", "a", "a", "t", "t", "t", "t", "t", "c", "c", "t", "c", "a", "c", "a", "a", "a", "c", "t", "t", "t", "a", "g", "a", "g", "t", "t", "t", "g", "t", "c", "a", "g", "a", "a", "a", "t", "t", "t", "c", "c", "a", "c", "a", "t", "g", "g", "a", "a", "a", "a", "g", "a", "g", "a", "a", "g", "c", "c", "t", "c", "c", "a", "g", "c", "a", "t", "g", "t", "t", "g", "c", "c", 
"a", "a", "g", "a", "g", "c", "c", "a", "a", "a", "g", "a", "a", "t", "c", "a", "a", "a", "a", "a", "g", "c", "t", "t", "a", "g", "t", "t", "t", "g", "t", "t", "a", "a", "c", "g", "t", "g", "t", "g", "g", "c", "t", "g", "t", "g", "t", "c", "t", "a", "c", "c", "c", "c", "c", "a", "g", "g", "c", "a", "g", "g", "a", "a", "t", "a", "c", "c", "a", "c", "c", "t", "a", "a", "g", "c", "t", "a", "a", "g", "c", "a", "a", "a", "a", "a", "t", "t", "t", "c", "t", "t", "c", "a", "a", "a", "t", "g", "a", "c", "a", 
"t", "t", "t", "t", "t", "a", "t", "t", "g", "a", "t", "a", "c", "c", "c", "a", "t", "g", "t", "c", "t", "g", "c", "a", "t", "a", "c", "t", "c", "t", "t", "g", "c", "t", "a", "t", "c", "a", "c", "t", "t", "a", "c", "a", "t", "t", "t", "g", "a", "g", "g", "t", "t", "t", "t", "g", "a", "a", "t", "a", "a", "a", "g", "a", "a", "c", "c", "g", "a", "t", "t", "t", "a", "t", "t", "a", "a", "a", "a", "g", "a", "a", "t", "g", "c", "a", "c", "a", "a", "a", "g")
>mLPCAT1
c("g", "c", "c", "t", "g", "c", "g", "c", "c", "t", "c", "c", "g", "g", "g", "c", "g", "g", "c", "c", "g", "c", "g", "c", "a", "t", "c", "c", "t", "a", "g", "g", "c", "c", "c", "t", "c", "t", "c", "c", "c", "g", "c", "g", "c", "g", "c", "t", "c", "t", "g", "c", "t", "a", "g", "c", "t", "c", "t", "g", "c", "t", "g", "c", "t", "c", "t", "c", "g", "g", "c", "t", "c", "t", "t", "c", "t", "g", "t", "g", "c", "t", "t", "g", "g", "c", "t", "c", "g", "g", "t", "t", "c", "a", "g", "c", "t", "g", "a", "g", 
"c", "t", "c", "g", "g", "t", "c", "g", "g", "c", "t", "g", "a", "g", "c", "t", "c", "c", "a", "t", "c", "t", "g", "c", "t", "c", "t", "a", "c", "t", "c", "c", "t", "t", "g", "c", "t", "c", "a", "g", "g", "c", "g", "c", "g", "g", "g", "c", "a", "g", "c", "c", "a", "t", "g", "a", "g", "g", "c", "t", "g", "c", "g", "g", "g", "g", "c", "c", "g", "c", "g", "g", "g", "c", "c", "g", "c", "g", "g", "g", "c", "c", "g", "c", "c", "c", "c", "c", "t", "c", "c", "t", "c", "c", "a", "g", "c", "t", "c", "t", "g", 
"g", "g", "g", "c", "a", "g", "g", "c", "g", "a", "c", "g", "c", "g", "c", "g", "g", "c", "g", "c", "c", "t", "a", "g", "c", "g", "c", "c", "c", "c", "c", "g", "g", "g", "g", "c", "g", "g", "a", "a", "c", "c", "c", "c", "t", "t", "c", "g", "t", "g", "c", "a", "c", "g", "a", "g", "c", "t", "g", "c", "g", "a", "c", "t", "g", "a", "g", "c", "g", "c", "c", "c", "t", "g", "c", "a", "g", "a", "a", "g", "g", "c", "c", "c", "a", "g", "g", "t", "g", "g", "c", "t", "t", "t", "c", "a", "t", "g", "a", "c", "g", 
"t", "t", "g", "a", "c", "g", "c", "t", "g", "t", "t", "c", "c", "c", "c", "a", "t", "c", "c", "g", "g", "c", "t", "c", "c", "t", "g", "t", "t", "c", "g", "c", "t", "g", "c", "t", "t", "t", "c", "a", "t", "g", "a", "t", "g", "c", "t", "g", "c", "t", "g", "g", "c", "c", "t", "g", "g", "c", "c", "c", "t", "t", "t", "g", "c", "a", "c", "t", "c", "c", "t", "g", "g", "c", "t", "t", "c", "c", "c", "t", "g", "g", "g", "a", "c", "c", "t", "c", "c", "t", "g", "a", "t", "a", "a", "g", "g", "a", "g", "c", "c", 
"a", "g", "a", "g", "c", "a", "g", "c", "c", "c", "c", "t", "g", "g", "c", "c", "t", "t", "a", "t", "g", "g", "a", "g", "g", "a", "a", "g", "g", "t", "c", "g", "t", "g", "g", "a", "c", "t", "t", "c", "c", "t", "g", "c", "t", "c", "a", "a", "g", "g", "c", "c", "a", "t", "c", "a", "t", "g", "c", "g", "c", "a", "c", "c", "a", "t", "g", "t", "g", "g", "t", "t", "t", "g", "c", "t", "g", "g", "c", "g", "g", "c", "t", "t", "c", "c", "a", "c", "c", "g", "t", "g", "t", "a", "g", "c", "t", "g", "t", "g", "a", 
"a", "g", "g", "g", "g", "c", "g", "g", "c", "a", "g", "g", "c", "c", "c", "t", "g", "c", "c", "t", "a", "c", "t", "g", "a", "g", "g", "c", "t", "g", "c", "t", "a", "t", "c", "c", "t", "c", "a", "c", "c", "t", "t", "g", "g", "c", "t", "c", "c", "a", "c", "a", "t", "t", "c", "c", "t", "c", "c", "t", "a", "c", "t", "t", "t", "g", "a", "t", "g", "c", "c", "a", "t", "c", "c", "c", "g", "g", "t", "c", "a", "c", "c", "a", "t", "g", "a", "c", "c", "a", "t", "g", "t", "c", "c", "t", "c", "c", "a", "t", "t", 
"g", "t", "g", "a", "t", "g", "a", "a", "g", "g", "c", "a", "g", "a", "g", "a", "g", "c", "a", "g", "a", "g", "a", "c", "a", "t", "c", "c", "c", "a", "a", "t", "c", "t", "g", "g", "g", "g", "a", "a", "c", "t", "c", "t", "g", "a", "t", "a", "a", "g", "a", "t", "a", "c", "a", "t", "c", "a", "g", "g", "c", "c", "a", "g", "t", "g", "t", "t", "c", "g", "t", "g", "t", "c", "c", "c", "g", "c", "t", "c", "t", "g", "a", "c", "c", "a", "g", "g", "a", "c", "t", "c", "g", "c", "g", "a", "a", "g", "g", "a", "a", 
"g", "a", "c", "a", "g", "t", "g", "g", "a", "g", "g", "a", "g", "a", "t", "c", "a", "a", "g", "c", "g", "a", "c", "g", "g", "g", "c", "a", "c", "a", "g", "t", "c", "g", "a", "a", "t", "g", "g", "a", "a", "a", "g", "t", "g", "g", "c", "c", "t", "c", "a", "g", "a", "t", "a", "a", "t", "g", "a", "t", "t", "t", "t", "t", "c", "c", "a", "g", "a", "a", "g", "g", "a", "a", "c", "t", "t", "g", "t", "a", "c", "a", "a", "a", "t", "a", "g", "g", "a", "c", "c", "t", "g", "c", "c", "t", "c", "a", "t", "t", "a", 
"c", "c", "t", "t", "c", "a", "a", "a", "c", "c", "t", "g", "g", "t", "g", "c", "g", "t", "t", "c", "a", "t", "t", "c", "c", "t", "g", "g", "a", "g", "t", "t", "c", "c", "t", "g", "t", "c", "c", "a", "g", "c", "c", "c", "g", "t", "g", "g", "t", "g", "c", "t", "a", "c", "g", "c", "t", "a", "c", "c", "c", "a", "a", "a", "c", "a", "a", "a", "t", "t", "g", "g", "a", "c", "a", "c", "c", "a", "t", "c", "a", "c", "a", "t", "g", "g", "a", "c", "g", "t", "g", "g", "c", "a", "a", "g", "g", "a", "c", "c", "t", 
"g", "g", "a", "g", "c", "g", "t", "t", "g", "a", "a", "a", "a", "t", "c", "c", "t", "g", "t", "g", "g", "c", "t", "c", "a", "c", "t", "c", "t", "g", "t", "g", "c", "c", "a", "g", "t", "t", "t", "c", "a", "a", "a", "a", "c", "c", "a", "a", "g", "t", "g", "g", "a", "a", "a", "t", "t", "g", "a", "a", "t", "t", "t", "c", "t", "g", "c", "c", "t", "g", "t", "g", "t", "a", "t", "t", "g", "c", "c", "c", "t", "t", "c", "t", "g", "a", "a", "g", "a", "g", "g", "a", "g", "a", "a", "g", "a", "g", "g", "a", "a", 
"t", "c", "c", "t", "g", "c", "c", "c", "t", "g", "t", "a", "t", "g", "c", "c", "a", "g", "c", "a", "a", "t", "g", "t", "g", "a", "g", "g", "c", "g", "t", "g", "t", "c", "a", "t", "g", "g", "c", "c", "a", "a", "g", "g", "c", "c", "c", "t", "g", "g", "g", "t", "g", "t", "c", "t", "c", "a", "g", "t", "a", "a", "c", "c", "g", "a", "c", "t", "a", "t", "a", "c", "a", "t", "t", "t", "g", "a", "g", "g", "a", "c", "t", "g", "c", "c", "a", "g", "c", "t", "g", "g", "c", "t", "c", "t", "g", "g", "c", "a", "g", 
"a", "a", "g", "g", "a", "c", "a", "a", "c", "t", "t", "c", "g", "c", "t", "t", "g", "c", "c", "t", "g", "c", "t", "g", "a", "c", "a", "c", "c", "t", "g", "c", "c", "t", "g", "c", "t", "a", "g", "a", "g", "t", "t", "t", "g", "c", "c", "a", "g", "g", "c", "t", "t", "g", "t", "g", "a", "g", "g", "g", "g", "c", "c", "t", "c", "g", "g", "a", "c", "t", "a", "a", "a", "a", "c", "c", "a", "g", "a", "a", "a", "a", "t", "c", "t", "t", "g", "a", "a", "a", "a", "a", "g", "a", "t", "c", "t", "a", "g", "a", "c", 
"a", "a", "a", "t", "a", "t", "t", "c", "a", "g", "a", "a", "a", "g", "t", "g", "c", "g", "a", "g", "g", "a", "t", "g", "a", "a", "g", "a", "g", "a", "g", "g", "a", "g", "a", "g", "a", "a", "a", "a", "t", "c", "c", "g", "c", "c", "t", "t", "c", "c", "a", "g", "a", "g", "t", "t", "t", "g", "c", "g", "g", "c", "c", "t", "a", "c", "t", "t", "g", "g", "a", "a", "g", "t", "t", "c", "c", "t", "g", "t", "c", "t", "c", "a", "g", "a", "t", "g", "c", "a", "c", "t", "g", "g", "a", "a", "g", "a", "c", "a", "t", 
"g", "t", "t", "c", "t", "c", "g", "c", "t", "t", "t", "t", "t", "g", "a", "c", "g", "a", "g", "a", "g", "t", "g", "g", "t", "g", "g", "t", "g", "g", "t", "g", "a", "g", "a", "t", "t", "g", "a", "c", "c", "t", "t", "c", "g", "t", "g", "a", "a", "t", "a", "t", "g", "t", "g", "g", "t", "c", "g", "c", "c", "t", "t", "g", "t", "c", "t", "g", "t", "g", "g", "t", "g", "t", "g", "c", "a", "g", "g", "c", "c", "a", "t", "c", "c", "c", "a", "g", "a", "c", "c", "t", "t", "a", "g", "c", "c", "a", "c", "c", "a", 
"t", "c", "c", "a", "g", "c", "t", "g", "g", "c", "a", "t", "t", "c", "a", "a", "g", "a", "t", "g", "t", "a", "c", "g", "g", "a", "t", "c", "t", "c", "c", "t", "g", "a", "g", "g", "a", "t", "g", "g", "c", "a", "g", "c", "a", "t", "a", "g", "a", "t", "g", "a", "g", "g", "c", "c", "a", "a", "c", "c", "t", "g", "t", "c", "c", "t", "g", "c", "a", "t", "c", "c", "t", "c", "a", "a", "g", "a", "c", "t", "g", "c", "a", "c", "t", "g", "g", "g", "t", "g", "t", "a", "t", "c", "a", "g", "a", "a", "t", "t", "a", 
"a", "c", "a", "g", "t", "g", "a", "c", "c", "g", "a", "c", "t", "t", "g", "t", "t", "c", "c", "a", "g", "g", "c", "t", "a", "t", "t", "g", "a", "c", "c", "a", "a", "g", "a", "g", "g", "a", "c", "a", "a", "g", "g", "g", "a", "a", "g", "a", "a", "t", "c", "a", "c", "c", "t", "t", "t", "g", "a", "t", "g", "a", "c", "t", "t", "c", "t", "g", "c", "g", "g", "g", "t", "t", "t", "g", "c", "g", "g", "a", "a", "a", "t", "g", "t", "a", "c", "c", "c", "c", "g", "a", "c", "t", "a", "c", "g", "c", "a", "g", "a", 
"g", "g", "a", "c", "t", "a", "c", "t", "t", "g", "t", "a", "c", "c", "c", "t", "g", "a", "t", "c", "a", "g", "a", "c", "a", "c", "a", "t", "t", "t", "c", "g", "a", "c", "a", "g", "c", "t", "g", "t", "g", "c", "a", "c", "a", "g", "a", "c", "a", "c", "c", "c", "c", "c", "a", "g", "c", "a", "c", "c", "a", "a", "c", "t", "c", "c", "c", "a", "a", "t", "g", "g", "c", "t", "t", "c", "t", "g", "c", "a", "t", "t", "g", "a", "c", "t", "t", "c", "a", "g", "c", "c", "c", "t", "g", "a", "g", "a", "a", "c", "t", 
"c", "a", "g", "a", "c", "t", "t", "t", "g", "g", "g", "a", "g", "a", "a", "a", "g", "a", "a", "t", "t", "c", "t", "t", "g", "t", "a", "a", "g", "a", "a", "a", "g", "c", "g", "g", "a", "c", "t", "a", "g", "a", "a", "t", "g", "g", "a", "a", "g", "a", "t", "t", "c", "c", "g", "g", "a", "g", "g", "g", "a", "t", "g", "a", "g", "g", "c", "c", "c", "c", "t", "c", "c", "c", "g", "c", "a", "t", "c", "a", "c", "c", "a", "c", "c", "t", "g", "c", "c", "t", "c", "c", "a", "g", "t", "g", "g", "c", "c", "t", "g", 
"g", "a", "g", "c", "c", "t", "g", "a", "t", "t", "g", "t", "g", "t", "g", "t", "t", "g", "c", "g", "c", "c", "t", "t", "c", "t", "a", "c", "c", "t", "t", "t", "c", "c", "c", "t", "g", "t", "c", "t", "c", "t", "c", "t", "a", "t", "g", "t", "c", "t", "g", "c", "a", "g", "g", "c", "c", "t", "g", "a", "g", "g", "t", "c", "c", "a", "a", "g", "a", "g", "a", "c", "t", "t", "g", "t", "g", "a", "t", "g", "t", "t", "a", "t", "t", "t", "g", "t", "t", "t", "t", "c", "t", "g", "t", "a", "a", "a", "g", "t", "c", 
"t", "g", "t", "c", "t", "c", "a", "g", "g", "g", "c", "c", "c", "a", "g", "c", "t", "g", "g", "g", "c", "a", "t", "t", "t", "g", "c", "a", "g", "g", "g", "a", "a", "g", "c", "t", "g", "t", "a", "t", "g", "t", "g", "t", "g", "t", "c", "c", "c", "a", "t", "c", "t", "g", "c", "c", "c", "a", "t", "t", "g", "c", "a", "g", "g", "c", "a", "g", "g", "c", "a", "g", "g", "c", "g", "g", "g", "c", "g", "g", "g", "c", "g", "g", "c", "t", "g", "c", "t", "c", "g", "g", "g", "g", "c", "c", "t", "c", "c", "c", "t", 
"g", "t", "g", "g", "g", "g", "c", "a", "g", "g", "a", "c", "t", "c", "c", "a", "c", "a", "g", "g", "c", "t", "g", "a", "g", "t", "g", "g", "g", "c", "a", "c", "a", "g", "g", "t", "a", "t", "g", "g", "c", "t", "g", "t", "g", "t", "g", "c", "t", "c", "a", "c", "c", "t", "a", "g", "a", "a", "t", "a", "c", "g", "c", "t", "g", "g", "t", "c", "t", "t", "g", "a", "g", "t", "t", "t", "g", "t", "g", "t", "c", "t", "g", "t", "c", "t", "t", "t", "c", "c", "c", "c", "t", "c", "t", "t", "t", "g", "t", "t", "t", 
"g", "t", "g", "c", "g", "g", "t", "g", "t", "g", "c", "a", "c", "a", "a", "t", "g", "c", "a", "g", "g", "a", "c", "c", "t", "c", "t", "g", "t", "g", "c", "g", "t", "g", "c", "g", "c", "t", "g", "c", "a", "c", "a", "t", "a", "c", "c", "c", "t", "c", "c", "c", "t", "g", "g", "a", "a", "c", "a", "g", "t", "c", "a", "g", "t", "c", "a", "c", "c", "t", "t", "g", "t", "c", "c", "t", "a", "a", "t", "t", "t", "a", "g", "t", "g", "c", "c", "t", "c", "t", "g", "c", "c", "g", "t", "c", "t", "c", "t", "g", "g", 
"c", "t", "c", "a", "c", "g", "t", "g", "a", "c", "g", "g", "g", "g", "g", "c", "a", "t", "c", "a", "t", "c", "g", "g", "a", "t", "t", "c", "t", "a", "a", "g", "t", "g", "t", "t", "t", "c", "t", "g", "t", "g", "t", "c", "g", "g", "t", "g", "c", "a", "g", "g", "a", "g", "g", "t", "c", "g", "t", "g", "a", "c", "t", "c", "t", "t", "t", "t", "a", "t", "a", "a", "a", "c", "c", "t", "c", "a", "c", "t", "t", "a", "a", "g", "t", "a", "c", "t", "t", "t", "g", "a", "a", "a", "a", "c", "a", "t", "t", "c", "a", 
"a", "c", "c", "t", "t", "t", "t", "t", "t", "t", "a", "a", "a", "a", "a", "a", "a", "a", "a", "a", "a", "a", "g", "a", "a", "a", "a", "g", "a", "a", "a", "a", "t", "t", "g", "g", "t", "t", "t", "t", "c", "t", "a", "c", "t", "t", "c", "a", "t", "t", "t", "t", "t", "c", "a", "c", "c", "t", "t", "a", "a", "c", "g", "a", "a", "a", "g", "g", "a", "t", "a", "t", "t", "t", "a", "t", "t", "t", "c", "c", "a", "g", "g", "c", "t", "t", "g", "c", "t", "t", "t", "t", "g", "a", "t", "a", "g", "a", "c", "t", "c", 
"t", "g", "a", "g", "a", "c", "g", "t", "c", "c", "t", "g", "g", "t", "g", "g", "c", "c", "g", "c", "a", "g", "c", "g", "t", "a", "a", "g", "g", "g", "g", "c", "c", "t", "c", "a", "c", "t", "g", "c", "c", "c", "t", "g", "c", "t", "c", "c", "c", "a", "t", "t", "g", "a", "a", "g", "t", "c", "a", "t", "g", "g", "g", "a", "c", "a", "t", "t", "t", "a", "g", "c", "c", "a", "c", "a", "a", "a", "g", "a", "c", "c", "g", "g", "c", "c", "c", "c", "g", "g", "g", "g", "t", "c", "c", "t", "t", "t", "t", "c", "t", 
"g", "c", "t", "t", "t", "c", "c", "t", "t", "a", "a", "g", "c", "c", "t", "t", "c", "t", "t", "g", "a", "a", "t", "c", "t", "c", "c", "a", "t", "c", "t", "t", "t", "t", "t", "t", "a", "t", "a", "a", "a", "c", "a", "t", "t", "g", "c", "c", "a", "g", "t", "t", "t", "g", "g", "t", "a", "t", "t", "t", "c", "a", "g", "t", "t", "t", "c", "a", "a", "t", "a", "t", "g", "a", "c", "a", "a", "a", "g", "t", "c", "t", "a", "c", "t", "t", "c", "a", "t", "g", "t", "a", "t", "c", "t", "a", "g", "t", "a", "a", "a", 
"a", "g", "c", "a", "t", "t", "g", "a", "a", "t", "g", "t", "g", "g", "g", "t", "t", "a", "a", "a", "g", "a", "g", "t", "c", "a", "g", "c", "c", "a", "g", "a", "g", "g", "g", "a", "a", "a", "g", "a", "a", "c", "t", "g", "g", "a", "a", "a", "g", "t", "g", "t", "c", "c", "c", "c", "t", "t", "a", "t", "c", "t", "t", "t", "g", "t", "g", "c", "t", "g", "a", "t", "t", "t", "t", "a", "g", "c", "c", "c", "t", "c", "t", "g", "a", "g", "c", "a", "g", "a", "c", "a", "t", "a", "c", "t", "g", "a", "g", "a", "a", 
"g", "g", "c", "c", "a", "g", "g", "a", "g", "g", "t", "c", "c", "t", "g", "c", "c", "c", "a", "a", "a", "g", "c", "c", "c", "a", "t", "c", "a", "c", "c", "c", "t", "c", "t", "c", "t", "t", "t", "g", "c", "a", "c", "t", "g", "g", "t", "t", "g", "c", "c", "a", "t", "g", "g", "t", "g", "a", "c", "t", "t", "a", "g", "g", "g", "a", "a", "a", "g", "c", "a", "g", "c", "c", "a", "c", "c", "a", "t", "c", "t", "g", "a", "g", "c", "g", "t", "a", "g", "g", "t", "g", "g", "c", "t", "t", "t", "a", "c", "t", "c", 
"t", "g", "t", "g", "g", "g", "g", "g", "t", "g", "a", "c", "a", "g", "c", "t", "g", "a", "a", "g", "g", "g", "g", "a", "c", "a", "g", "g", "c", "c", "a", "c", "a", "g", "a", "g", "t", "t", "t", "g", "c", "t", "g", "t", "g", "c", "t", "t", "g", "g", "c", "c", "c", "t", "t", "c", "a", "t", "g", "a", "g", "a", "t", "c", "a", "g", "g", "a", "a", "g", "g", "a", "a", "c", "a", "g", "g", "g", "t", "c", "c", "a", "g", "g", "c", "t", "g", "t", "c", "a", "c", "c", "t", "t", "c", "a", "g", "c", "a", "t", "t", 
"a", "c", "c", "t", "g", "g", "t", "t", "t", "c", "c", "t", "c", "t", "t", "t", "t", "t", "t", "t", "a", "t", "g", "a", "c", "a", "a", "g", "a", "c", "t", "t", "a", "t", "c", "c", "g", "t", "a", "a", "a", "g", "c", "a", "c", "a", "g", "t", "g", "a", "c", "t", "g", "t", "a", "g", "g", "t", "t", "t", "a", "g", "t", "t", "t", "g", "t", "t", "t", "c", "c", "t", "a", "a", "g", "c", "t", "t", "t", "g", "g", "a", "a", "t", "c", "t", "t", "g", "t", "t", "t", "t", "t", "t", "a", "c", "t", "c", "c", "t", "a", 
"a", "g", "c", "t", "a", "g", "a", "t", "t", "t", "t", "t", "t", "t", "t", "t", "t", "t", "t", "t", "t", "c", "t", "c", "a", "t", "t", "t", "g", "g", "g", "g", "c", "a", "t", "t", "g", "c", "t", "a", "t", "a", "g", "g", "a", "a", "a", "t", "g", "a", "c", "c", "a", "c", "c", "a", "a", "g", "c", "c", "a", "g", "t", "a", "a", "a", "t", "g", "c", "a", "g", "g", "a", "a", "a", "g", "c", "t", "g", "t", "t", "t", "t", "c", "t", "g", "a", "g", "t", "t", "t", "c", "t", "c", "a", "g", "a", "g", "g", "g", "a", 
"g", "t", "g", "t", "c", "a", "g", "t", "a", "t", "g", "t", "g", "c", "t", "t", "t", "c", "c", "c", "c", "a", "a", "g", "a", "g", "a", "g", "g", "t", "c", "a", "c", "a", "t", "a", "a", "a", "c", "a", "a", "a", "a", "c", "t", "t", "g", "t", "c", "a", "a", "c", "c", "t", "c", "a", "g", "t", "c", "a", "c", "a", "c", "a", "g", "c", "g", "c", "c", "a", "c", "a", "c", "t", "g", "c", "c", "g", "c", "g", "g", "g", "a", "t", "g", "g", "g", "c", "a", "g", "g", "g", "a", "g", "a", "t", "g", "g", "a", "t", "t", 
"t", "c", "t", "g", "a", "g", "c", "t", "c", "t", "t", "a", "g", "c", "t", "g", "g", "t", "t", "a", "g", "g", "t", "a", "t", "g", "g", "a", "t", "g", "a", "a", "a", "t", "g", "t", "g", "a", "a", "c", "a", "c", "a", "g", "c", "c", "t", "t", "t", "g", "t", "a", "g", "c", "t", "a", "a", "c", "g", "g", "g", "t", "t", "g", "g", "t", "t", "t", "t", "a", "t", "a", "a", "c", "t", "g", "t", "a", "g", "a", "g", "t", "a", "c", "a", "a", "a", "t", "t", "t", "t", "c", "a", "g", "a", "a", "g", "a", "g", "a", "a", 
"a", "a", "g", "c", "c", "a", "c", "t", "a", "a", "a", "a", "g", "g", "c", "c", "a", "a", "t", "g", "a", "a", "g", "g", "a", "g", "a", "c", "a", "g", "a", "t", "g", "a", "a", "c", "t", "g", "a", "g", "a", "t", "g", "t", "c", "c", "c", "g", "a", "g", "g", "c", "t", "t", "g", "g", "g", "c", "t", "c", "t", "g", "c", "c", "c", "t", "g", "c", "c", "a", "t", "c", "t", "g", "c", "a", "a", "g", "t", "g", "a", "t", "g", "g", "a", "t", "t", "c", "c", "t", "g", "a", "g", "g", "a", "a", "t", "g", "g", "c", "c", 
"a", "c", "t", "g", "g", "t", "c", "a", "t", "g", "t", "t", "g", "a", "a", "g", "g", "a", "a", "t", "c", "c", "t", "g", "a", "g", "c", "a", "g", "a", "c", "c", "t", "g", "g", "g", "a", "c", "g", "g", "a", "t", "g", "t", "t", "c", "a", "t", "c", "c", "t", "c", "c", "t", "g", "a", "t", "g", "a", "c", "t", "c", "t", "c", "t", "c", "t", "a", "g", "t", "a", "a", "c", "c", "t", "c", "a", "g", "t", "c", "c", "g", "c", "g", "c", "a", "t", "c", "a", "g", "a", "a", "c", "t", "g", "t", "g", "a", "a", "t", "g", 
"t", "a", "c", "a", "t", "a", "c", "c", "g", "g", "g", "c", "a", "g", "g", "g", "g", "a", "a", "g", "g", "g", "g", "c", "a", "g", "t", "g", "c", "c", "c", "g", "c", "c", "c", "t", "g", "t", "c", "t", "g", "c", "g", "g", "g", "c", "g", "c", "c", "t", "t", "t", "g", "g", "g", "g", "t", "g", "c", "g", "g", "g", "c", "t", "t", "c", "a", "g", "g", "t", "t", "t", "t", "c", "a", "g", "t", "g", "g", "a", "a", "t", "a", "a", "a", "c", "a", "t", "g", "a", "c", "a", "c", "g", "a", "c", "g", "t")
>mKAT2A
c("g", "c", "g", "c", "c", "g", "g", "t", "t", "g", "c", "c", "c", "a", "t", "g", "c", "g", "g", "c", "c", "c", "t", "a", "g", "g", "g", "c", "t", "g", "g", "g", "a", "g", "c", "g", "c", "g", "g", "c", "g", "c", "c", "g", "c", "t", "c", "c", "g", "c", "t", "g", "c", "g", "g", "g", "g", "g", "a", "g", "g", "c", "c", "a", "t", "g", "g", "c", "g", "g", "a", "a", "c", "c", "t", "t", "c", "c", "c", "a", "g", "g", "c", "c", "c", "c", "a", "a", "a", "c", "c", "c", "g", "g", "t", "c", "c", "c", "g", "g", 
"c", "a", "g", "c", "g", "c", "a", "g", "c", "c", "c", "c", "g", "g", "c", "c", "c", "c", "t", "t", "c", "a", "c", "t", "c", "c", "c", "c", "a", "g", "c", "c", "c", "c", "t", "g", "c", "c", "c", "c", "a", "a", "c", "t", "t", "c", "g", "a", "c", "t", "c", "c", "t", "g", "c", "g", "c", "c", "c", "a", "g", "t", "c", "c", "g", "g", "c", "t", "t", "c", "a", "g", "c", "c", "t", "c", "c", "a", "c", "t", "c", "c", "g", "g", "c", "t", "c", "c", "g", "a", "c", "t", "c", "c", "g", "g", "c", "a", "c", "c", "a", 
"g", "c", "c", "c", "c", "t", "g", "c", "c", "c", "c", "a", "g", "c", "t", "g", "c", "a", "g", "c", "c", "c", "c", "a", "g", "c", "t", "g", "g", "g", "a", "g", "c", "a", "c", "a", "g", "g", "g", "a", "g", "t", "g", "g", "g", "g", "g", "c", "g", "c", "c", "g", "g", "g", "g", "t", "a", "g", "g", "a", "a", "g", "t", "g", "g", "g", "g", "g", "g", "g", "a", "t", "c", "c", "g", "g", "c", "t", "c", "g", "a", "c", "c", "t", "g", "g", "c", "c", "t", "g", "a", "g", "c", "c", "a", "g", "c", "a", "g", "c", "a", 
"g", "c", "g", "c", "g", "c", "t", "a", "g", "c", "c", "a", "g", "a", "g", "g", "a", "a", "g", "g", "c", "g", "c", "a", "a", "g", "t", "c", "c", "g", "g", "g", "g", "t", "c", "t", "g", "c", "c", "g", "c", "g", "t", "g", "c", "c", "a", "a", "g", "a", "a", "g", "c", "t", "t", "g", "a", "g", "a", "a", "a", "c", "t", "a", "g", "g", "g", "g", "t", "c", "t", "t", "c", "t", "c", "a", "g", "c", "t", "t", "g", "c", "a", "a", "g", "g", "c", "c", "a", "a", "t", "g", "a", "a", "a", "c", "c", "t", "g", "c", "a", 
"a", "g", "t", "g", "t", "a", "a", "t", "g", "g", "c", "t", "g", "g", "a", "a", "a", "a", "a", "c", "c", "c", "c", "a", "a", "g", "c", "c", "c", "c", "c", "c", "a", "c", "c", "g", "c", "a", "c", "c", "c", "c", "g", "c", "a", "t", "g", "g", "a", "c", "c", "t", "c", "c", "a", "g", "c", "a", "g", "c", "c", "a", "g", "c", "t", "g", "c", "c", "a", "a", "c", "c", "t", "g", "a", "g", "c", "g", "a", "g", "t", "t", "g", "t", "g", "c", "c", "g", "t", "a", "g", "c", "t", "g", "t", "g", "a", "g", "c", "a", "c", 
"c", "c", "t", "t", "t", "g", "g", "c", "g", "g", "a", "c", "c", "a", "t", "g", "t", "g", "t", "c", "c", "c", "a", "c", "c", "t", "g", "g", "a", "g", "a", "a", "t", "g", "t", "g", "t", "c", "a", "g", "a", "g", "g", "a", "c", "g", "a", "g", "a", "t", "t", "a", "a", "c", "c", "g", "g", "c", "t", "c", "t", "t", "g", "g", "g", "a", "a", "t", "g", "g", "t", "a", "g", "t", "a", "g", "a", "t", "g", "t", "a", "g", "a", "a", "a", "a", "t", "c", "t", "g", "t", "t", "c", "a", "t", "g", "t", "c", "t", "g", "t", 
"t", "c", "a", "c", "a", "a", "g", "g", "a", "a", "g", "a", "g", "g", "a", "c", "a", "c", "a", "g", "a", "c", "a", "c", "c", "a", "a", "a", "c", "a", "a", "g", "t", "c", "t", "a", "t", "t", "t", "c", "t", "a", "c", "c", "t", "c", "t", "t", "c", "a", "a", "g", "c", "t", "c", "t", "t", "g", "c", "g", "g", "a", "a", "g", "t", "g", "c", "a", "t", "t", "c", "t", "g", "c", "a", "g", "a", "t", "g", "a", "c", "a", "c", "g", "g", "c", "c", "a", "g", "t", "g", "g", "t", "g", "g", "a", "g", "g", "g", "g", "t", 
"c", "t", "c", "t", "a", "g", "g", "c", "a", "g", "c", "c", "c", "c", "c", "c", "a", "t", "t", "t", "g", "a", "g", "a", "a", "g", "c", "c", "t", "a", "a", "c", "a", "t", "t", "g", "a", "a", "c", "a", "g", "g", "g", "t", "g", "t", "a", "c", "t", "g", "a", "a", "c", "t", "t", "t", "g", "t", "g", "c", "a", "g", "t", "a", "c", "a", "a", "a", "t", "t", "t", "a", "g", "c", "c", "a", "c", "c", "t", "g", "g", "c", "c", "c", "c", "c", "c", "g", "a", "g", "a", "g", "c", "g", "c", "c", "a", "g", "a", "c", "a", 
"a", "t", "g", "t", "t", "t", "g", "a", "g", "c", "t", "c", "t", "c", "a", "a", "a", "g", "a", "t", "g", "t", "t", "c", "c", "t", "g", "c", "t", "c", "t", "g", "c", "c", "t", "t", "a", "a", "c", "t", "a", "c", "t", "g", "g", "a", "a", "g", "c", "t", "g", "g", "a", "g", "a", "c", "c", "c", "c", "t", "g", "c", "t", "c", "a", "a", "t", "t", "c", "c", "g", "g", "c", "a", "g", "c", "g", "g", "t", "c", "c", "c", "a", "g", "t", "c", "t", "g", "a", "g", "g", "a", "t", "g", "t", "c", "g", "c", "t", "a", "c", 
"c", "t", "a", "c", "a", "a", "a", "g", "t", "c", "a", "a", "t", "t", "a", "t", "a", "c", "c", "a", "g", "a", "t", "g", "g", "c", "t", "c", "t", "g", "t", "t", "a", "c", "t", "g", "c", "c", "a", "c", "g", "t", "g", "c", "c", "c", "c", "a", "g", "a", "g", "c", "t", "g", "c", "g", "a", "c", "a", "g", "c", "c", "t", "c", "c", "c", "c", "c", "g", "c", "t", "a", "c", "g", "a", "g", "a", "c", "c", "a", "c", "c", "c", "a", "c", "g", "t", "g", "t", "t", "t", "g", "g", "c", "c", "g", "a", "a", "g", "c", "c", 
"t", "t", "c", "t", "a", "c", "g", "g", "t", "c", "c", "a", "t", "t", "t", "t", "c", "a", "c", "t", "g", "t", "c", "a", "c", "c", "c", "g", "c", "c", "g", "g", "c", "a", "g", "c", "t", "a", "c", "t", "g", "g", "a", "a", "a", "a", "a", "t", "t", "t", "c", "g", "g", "g", "t", "g", "g", "a", "a", "a", "a", "g", "g", "a", "c", "a", "a", "a", "c", "t", "g", "g", "t", "g", "c", "c", "t", "g", "a", "g", "a", "a", "g", "a", "g", "g", "a", "c", "c", "c", "t", "c", "a", "t", "c", "c", "t", "c", "a", "c", "t", 
"c", "a", "c", "t", "t", "c", "c", "c", "c", "a", "a", "a", "t", "t", "c", "c", "t", "g", "t", "c", "c", "a", "t", "g", "c", "t", "t", "g", "a", "g", "g", "a", "a", "g", "a", "g", "a", "t", "c", "t", "a", "c", "g", "g", "g", "g", "c", "a", "a", "a", "t", "t", "c", "t", "c", "c", "c", "a", "t", "c", "t", "g", "g", "g", "a", "g", "t", "c", "a", "g", "g", "c", "t", "t", "c", "a", "c", "c", "a", "t", "g", "c", "c", "a", "c", "c", "t", "t", "c", "g", "g", "a", "g", "g", "g", "g", "a", "c", "a", "c", "a", 
"g", "c", "t", "g", "g", "t", "g", "c", "c", "c", "c", "g", "g", "c", "c", "a", "g", "c", "c", "a", "c", "g", "g", "t", "c", "a", "g", "t", "g", "c", "a", "a", "c", "a", "g", "t", "t", "g", "t", "a", "c", "c", "c", "a", "g", "c", "t", "t", "c", "a", "g", "t", "c", "c", "t", "t", "c", "c", "a", "t", "g", "g", "g", "a", "g", "g", "a", "g", "g", "c", "a", "g", "c", "a", "a", "c", "a", "g", "c", "t", "c", "c", "c", "t", "g", "a", "g", "c", "c", "t", "a", "g", "a", "t", "t", "c", "c", "g", "c", "a", "g", 
"g", "g", "a", "c", "t", "g", "a", "g", "c", "c", "c", "a", "t", "g", "c", "c", "a", "g", "c", "a", "g", "g", "g", "g", "a", "g", "a", "a", "g", "a", "g", "g", "a", "a", "g", "c", "t", "t", "c", "c", "t", "g", "a", "g", "a", "a", "c", "c", "t", "g", "a", "c", "c", "c", "t", "g", "g", "a", "g", "g", "a", "t", "g", "c", "c", "a", "a", "g", "c", "g", "g", "c", "t", "c", "c", "g", "c", "g", "t", "g", "a", "t", "g", "g", "g", "g", "g", "a", "c", "a", "t", "c", "c", "c", "c", "a", "t", "g", "g", "a", "g", 
"c", "t", "g", "g", "t", "c", "a", "a", "t", "g", "a", "g", "g", "t", "c", "a", "t", "g", "c", "t", "g", "a", "c", "g", "a", "t", "c", "a", "c", "t", "g", "a", "c", "c", "c", "c", "g", "c", "t", "g", "c", "c", "a", "t", "g", "c", "t", "g", "g", "g", "g", "c", "c", "t", "g", "a", "g", "a", "c", "a", "a", "g", "c", "c", "t", "g", "c", "t", "t", "t", "c", "g", "g", "c", "c", "a", "a", "c", "g", "c", "a", "g", "c", "t", "c", "g", "a", "g", "a", "t", "g", "a", "g", "a", "c", "g", "g", "c", "t", "c", "g", 
"c", "c", "t", "g", "g", "a", "a", "g", "a", "a", "c", "g", "g", "c", "g", "a", "g", "g", "a", "a", "t", "c", "a", "t", "c", "g", "a", "g", "t", "t", "c", "c", "a", "c", "g", "t", "c", "a", "t", "t", "g", "g", "c", "a", "a", "c", "t", "c", "c", "c", "t", "g", "a", "c", "g", "c", "c", "c", "a", "a", "g", "g", "c", "c", "a", "a", "c", "c", "g", "g", "c", "g", "c", "g", "t", "g", "c", "t", "g", "c", "t", "c", "t", "g", "g", "c", "t", "c", "g", "t", "g", "g", "g", "g", "c", "t", "g", "c", "a", "g", "a", 
"a", "t", "g", "t", "c", "t", "t", "t", "t", "c", "c", "c", "a", "c", "c", "a", "g", "c", "t", "g", "c", "c", "a", "a", "g", "a", "a", "t", "g", "c", "c", "c", "a", "a", "g", "g", "a", "a", "t", "a", "t", "a", "t", "c", "g", "c", "c", "c", "g", "c", "c", "t", "c", "g", "t", "c", "t", "t", "t", "g", "a", "c", "c", "c", "g", "a", "a", "g", "c", "a", "c", "a", "a", "g", "a", "c", "c", "c", "t", "g", "g", "c", "c", "c", "t", "g", "a", "t", "c", "a", "a", "g", "g", "a", "t", "g", "g", "g", "c", "g", "g", 
"g", "t", "c", "a", "t", "c", "g", "g", "t", "g", "g", "c", "a", "t", "t", "t", "g", "c", "t", "t", "c", "c", "g", "c", "a", "t", "g", "t", "t", "t", "c", "c", "c", "a", "c", "t", "c", "a", "g", "g", "g", "c", "t", "t", "c", "a", "c", "g", "g", "a", "a", "a", "t", "c", "g", "t", "c", "t", "t", "c", "t", "g", "t", "g", "c", "c", "g", "t", "c", "a", "c", "c", "t", "c", "a", "a", "a", "t", "g", "a", "g", "c", "a", "g", "g", "t", "c", "a", "a", "g", "g", "g", "c", "t", "a", "t", "g", "g", "c", "a", "c", 
"c", "c", "a", "c", "c", "t", "g", "a", "t", "g", "a", "a", "c", "c", "a", "c", "c", "t", "a", "a", "a", "g", "g", "a", "g", "t", "a", "c", "c", "a", "c", "a", "t", "c", "a", "a", "a", "c", "a", "c", "a", "g", "c", "a", "t", "c", "c", "t", "t", "t", "a", "c", "t", "t", "t", "c", "t", "c", "a", "c", "c", "t", "a", "t", "g", "c", "t", "g", "a", "c", "g", "a", "g", "t", "a", "c", "g", "c", "c", "a", "t", "t", "g", "g", "c", "t", "a", "c", "t", "t", "c", "a", "a", "a", "a", "a", "g", "c", "a", "g", "g", 
"g", "c", "t", "t", "c", "t", "c", "c", "a", "a", "a", "g", "a", "c", "a", "t", "c", "a", "a", "g", "g", "t", "g", "c", "c", "c", "a", "a", "g", "a", "g", "c", "c", "g", "c", "t", "a", "t", "c", "t", "g", "g", "g", "c", "t", "a", "c", "a", "t", "c", "a", "a", "g", "g", "a", "c", "t", "a", "t", "g", "a", "a", "g", "g", "a", "g", "c", "g", "a", "c", "g", "c", "t", "g", "a", "t", "g", "g", "a", "g", "t", "g", "t", "g", "a", "g", "c", "t", "g", "a", "a", "t", "c", "c", "c", "c", "g", "a", "a", "t", "c", 
"c", "c", "c", "t", "a", "c", "a", "c", "a", "g", "a", "g", "c", "t", "g", "t", "c", "c", "c", "a", "c", "a", "t", "c", "a", "t", "c", "a", "a", "g", "a", "a", "a", "c", "a", "g", "a", "a", "a", "g", "a", "g", "a", "t", "c", "a", "t", "c", "a", "a", "g", "a", "a", "g", "t", "t", "g", "a", "t", "t", "g", "a", "g", "c", "g", "c", "a", "a", "a", "c", "a", "g", "g", "c", "a", "c", "a", "g", "a", "t", "c", "c", "g", "c", "a", "a", "g", "g", "t", "c", "t", "a", "c", "c", "c", "t", "g", "g", "a", "c", "t", 
"c", "a", "g", "c", "t", "g", "c", "t", "t", "c", "a", "a", "a", "g", "a", "g", "g", "g", "a", "g", "t", "g", "a", "g", "g", "c", "a", "g", "a", "t", "c", "c", "c", "g", "g", "t", "g", "g", "a", "g", "a", "g", "c", "g", "t", "c", "c", "c", "t", "g", "g", "c", "a", "t", "t", "c", "g", "a", "g", "a", "g", "a", "c", "a", "g", "g", "c", "t", "g", "g", "a", "a", "g", "c", "c", "a", "c", "t", "g", "g", "g", "a", "a", "a", "g", "g", "a", "g", "a", "a", "g", "g", "g", "c", "a", "a", "g", "g", "a", "g", "c", 
"t", "t", "a", "a", "g", "g", "a", "t", "c", "c", "t", "g", "a", "t", "c", "a", "g", "c", "t", "a", "t", "a", "t", "a", "c", "g", "a", "c", "c", "c", "t", "c", "a", "a", "a", "a", "a", "c", "c", "t", "g", "c", "t", "g", "g", "c", "t", "c", "a", "g", "a", "t", "c", "a", "a", "g", "t", "c", "a", "c", "a", "c", "c", "c", "c", "a", "g", "t", "g", "c", "c", "t", "g", "g", "c", "c", "c", "t", "t", "c", "a", "t", "g", "g", "a", "a", "c", "c", "t", "g", "t", "g", "a", "a", "g", "a", "a", "g", "t", "c", "a", 
"g", "a", "g", "g", "c", "t", "c", "c", "t", "g", "a", "c", "t", "a", "c", "t", "a", "c", "g", "a", "g", "g", "t", "t", "a", "t", "c", "c", "g", "t", "t", "t", "c", "c", "c", "c", "a", "t", "t", "g", "a", "c", "c", "t", "g", "a", "a", "g", "a", "c", "c", "a", "t", "g", "a", "c", "a", "g", "a", "a", "c", "g", "g", "t", "t", "g", "c", "g", "c", "a", "g", "t", "c", "g", "c", "t", "a", "c", "t", "a", "t", "g", "t", "g", "a", "c", "c", "c", "g", "g", "a", "a", "g", "c", "t", "c", "t", "t", "c", "g", "t", 
"a", "g", "c", "t", "g", "a", "c", "c", "t", "g", "c", "a", "g", "c", "g", "g", "g", "t", "c", "a", "t", "c", "g", "c", "c", "a", "a", "c", "t", "g", "c", "c", "g", "g", "g", "a", "g", "t", "a", "c", "a", "a", "t", "c", "c", "c", "c", "c", "a", "g", "a", "c", "a", "g", "c", "g", "a", "a", "t", "a", "c", "t", "g", "t", "c", "g", "c", "t", "g", "c", "g", "c", "c", "a", "g", "t", "g", "c", "c", "c", "t", "g", "g", "a", "g", "a", "a", "g", "t", "t", "c", "t", "t", "c", "t", "a", "c", "t", "t", "c", "a", 
"a", "g", "c", "t", "c", "a", "a", "a", "g", "a", "g", "g", "g", "a", "g", "g", "g", "c", "t", "c", "a", "t", "c", "g", "a", "c", "a", "a", "g", "t", "a", "g", "c", "c", "c", "c", "c", "a", "g", "c", "t", "g", "g", "g", "a", "t", "c", "c", "g", "c", "a", "a", "c", "a", "t", "c", "c", "a", "c", "c", "t", "c", "c", "a", "t", "c", "t", "c", "c", "t", "c", "a", "g", "a", "t", "c", "c", "g", "t", "t", "t", "g", "g", "g", "g", "g", "c", "t", "c", "c", "c", "g", "g", "c", "c", "c", "c", "c", "t", "c", "t", 
"c", "c", "c", "g", "g", "a", "c", "t", "c", "a", "g", "c", "t", "g", "g", "a", "g", "a", "a", "a", "c", "t", "c", "c", "a", "g", "c", "c", "a", "g", "g", "g", "a", "c", "c", "c", "c", "a", "g", "a", "t", "c", "t", "t", "a", "c", "a", "g", "a", "c", "t", "t", "t", "c", "t", "g", "g", "c", "c", "a", "g", "c", "a", "g", "g", "c", "a", "c", "t", "c", "a", "c", "t", "c", "c", "c", "a", "a", "g", "c", "c", "a", "g", "c", "a", "g", "c", "t", "c", "t", "c", "t", "t", "t", "c", "c", "a", "c", "c", "t", "t", 
"c", "c", "t", "t", "g", "c", "a", "t", "c", "c", "c", "a", "c", "c", "t", "t", "g", "g", "g", "g", "a", "g", "a", "c", "g", "t", "c", "t", "g", "g", "t", "c", "t", "g", "g", "g", "g", "c", "c", "a", "g", "c", "c", "c", "g", "t", "t", "g", "t", "a", "g", "a", "a", "t", "g", "t", "c", "t", "g", "g", "t", "g", "g", "c", "c", "a", "g", "g", "g", "c", "a", "t", "g", "a", "a", "c", "t", "g", "t", "t", "g", "g", "t", "c", "c", "t", "t", "a", "t", "a", "g", "a", "g", "c", "c", "a", "t", "g", "c", "a", "g", 
"g", "c", "t", "g", "a", "g", "c", "a", "t", "c", "c", "t", "g", "a", "g", "c", "c", "t", "g", "g", "t", "c", "c", "c", "c", "a", "t", "g", "c", "c", "t", "g", "t", "t", "t", "c", "c", "c", "a", "g", "g", "g", "c", "c", "a", "g", "g", "a", "c", "t", "a", "t", "t", "c", "a", "g", "t", "g", "a", "g", "t", "a", "g", "c", "c", "t", "t", "c", "a", "c", "a", "t", "g", "g", "a", "a", "a", "c", "a", "g", "c", "c", "c", "a", "g", "a", "c", "t", "g", "g", "a", "g", "g", "a", "a", "c", "c", "a", "t", "g", "a", 
"g", "g", "g", "g", "c", "c", "t", "t", "g", "g", "c", "t", "t", "a", "t", "c", "c", "t", "a", "c", "a", "c", "t", "g", "t", "t", "g", "t", "c", "t", "a", "t", "c", "t", "g", "t", "c", "c", "c", "t", "c", "c", "a", "g", "g", "a", "t", "t", "g", "g", "g", "g", "g", "c", "a", "g", "g", "a", "g", "g", "a", "c", "c", "a", "t", "t", "c", "a", "t", "t", "c", "c", "t", "t", "g", "g", "c", "a", "t", "t", "a", "a", "t", "c", "c", "c", "t", "c", "g", "g", "a", "g", "g", "g", "a", "a", "c", "a", "a", "t", "a", 
"a", "a", "g", "c", "t", "t", "t", "t", "t", "t", "t", "t", "t", "c", "c", "c", "c", "t", "g")
>mKAT2B
c("g", "g", "g", "t", "c", "t", "c", "g", "g", "c", "g", "c", "g", "g", "g", "a", "g", "g", "g", "t", "g", "t", "c", "a", "g", "g", "c", "c", "c", "a", "g", "g", "g", "a", "c", "g", "c", "c", "a", "g", "c", "a", "g", "c", "g", "c", "a", "g", "g", "g", "c", "g", "g", "c", "a", "g", "g", "t", "g", "c", "c", "t", "g", "g", "g", "c", "t", "g", "c", "a", "g", "c", "g", "g", "c", "c", "c", "g", "g", "t", "c", "t", "c", "g", "c", "g", "g", "g", "t", "c", "g", "c", "c", "g", "g", "t", "c", "a", "c", "c", 
"t", "a", "c", "g", "g", "g", "c", "c", "c", "t", "g", "g", "c", "g", "c", "t", "c", "c", "c", "g", "g", "c", "g", "g", "g", "c", "g", "g", "c", "t", "a", "c", "g", "c", "t", "c", "g", "c", "a", "g", "c", "a", "g", "c", "a", "t", "g", "c", "c", "g", "g", "a", "g", "g", "c", "c", "c", "a", "g", "g", "g", "g", "a", "g", "c", "a", "g", "a", "g", "c", "g", "c", "g", "g", "c", "c", "a", "a", "g", "g", "c", "g", "c", "t", "c", "g", "g", "g", "c", "c", "c", "g", "c", "t", "a", "g", "c", "g", "t", "c", "c", 
"t", "a", "g", "c", "c", "g", "c", "c", "t", "g", "g", "g", "g", "a", "g", "g", "c", "g", "c", "g", "g", "g", "g", "g", "c", "c", "t", "g", "c", "g", "a", "t", "c", "g", "c", "t", "g", "g", "c", "g", "g", "c", "c", "g", "a", "g", "t", "g", "c", "g", "g", "c", "g", "g", "g", "g", "g", "c", "g", "g", "g", "g", "a", "g", "g", "g", "c", "g", "c", "a", "g", "g", "g", "c", "g", "g", "c", "g", "g", "c", "c", "g", "g", "g", "g", "g", "g", "g", "g", "g", "g", "g", "a", "g", "g", "g", "t", "c", "t", "c", "g", 
"g", "c", "t", "c", "c", "g", "c", "c", "a", "c", "c", "a", "g", "c", "g", "c", "c", "c", "g", "c", "g", "g", "g", "g", "a", "c", "c", "c", "t", "g", "g", "c", "a", "g", "c", "t", "g", "c", "g", "g", "g", "t", "g", "a", "c", "a", "g", "t", "c", "g", "g", "g", "g", "c", "g", "g", "c", "a", "t", "g", "g", "c", "c", "g", "a", "g", "g", "c", "t", "g", "g", "c", "g", "g", "g", "g", "c", "c", "g", "g", "g", "t", "c", "c", "c", "c", "a", "g", "c", "a", "c", "t", "g", "c", "c", "t", "c", "c", "c", "g", "c", 
"g", "c", "c", "c", "c", "c", "g", "c", "a", "c", "g", "g", "t", "t", "c", "c", "c", "c", "c", "c", "g", "g", "a", "c", "c", "c", "t", "g", "g", "c", "c", "a", "c", "c", "g", "c", "t", "g", "c", "c", "g", "g", "g", "a", "g", "c", "t", "c", "t", "g", "c", "t", "t", "c", "c", "t", "g", "c", "g", "g", "g", "c", "c", "a", "g", "c", "g", "a", "c", "c", "g", "c", "g", "g", "t", "g", "g", "c", "c", "g", "c", "g", "g", "c", "g", "g", "g", "c", "a", "c", "g", "g", "c", "c", "g", "a", "g", "g", "g", "a", "c", 
"c", "g", "g", "g", "a", "g", "g", "a", "g", "g", "c", "g", "g", "c", "t", "c", "g", "g", "c", "c", "c", "g", "g", "a", "t", "c", "g", "c", "c", "g", "t", "g", "a", "a", "g", "a", "a", "g", "g", "c", "g", "c", "a", "g", "t", "t", "g", "c", "g", "c", "t", "c", "t", "g", "c", "t", "c", "c", "g", "c", "g", "g", "g", "c", "g", "a", "a", "g", "a", "a", "g", "c", "t", "g", "g", "a", "g", "a", "a", "a", "c", "t", "c", "g", "g", "c", "g", "t", "g", "t", "a", "c", "t", "c", "c", "g", "c", "c", "t", "g", "c", 
"a", "a", "g", "g", "c", "a", "g", "a", "g", "g", "a", "g", "t", "c", "c", "t", "g", "t", "a", "a", "a", "t", "g", "c", "a", "a", "t", "g", "g", "c", "t", "g", "g", "a", "a", "g", "a", "a", "c", "c", "c", "t", "a", "a", "c", "c", "c", "c", "t", "c", "t", "c", "c", "t", "a", "c", "t", "c", "c", "a", "c", "c", "a", "a", "g", "a", "g", "g", "a", "g", "a", "c", "c", "t", "c", "c", "a", "g", "c", "a", "g", "a", "t", "a", "a", "t", "t", "g", "t", "c", "a", "g", "t", "t", "t", "g", "a", "c", "a", "g", "a", 
"a", "t", "c", "c", "t", "g", "t", "c", "g", "a", "a", "g", "c", "t", "g", "t", "a", "g", "c", "c", "a", "t", "g", "c", "c", "c", "t", "t", "g", "c", "t", "g", "c", "t", "c", "a", "c", "g", "t", "t", "t", "c", "t", "c", "a", "c", "t", "t", "g", "g", "a", "g", "a", "a", "t", "g", "t", "g", "t", "c", "a", "g", "a", "g", "g", "a", "a", "g", "a", "g", "a", "t", "g", "g", "a", "c", "a", "g", "a", "c", "t", "c", "c", "t", "g", "g", "g", "a", "a", "t", "t", "g", "t", "g", "t", "t", "g", "g", "a", "t", "g", 
"t", "g", "g", "a", "g", "t", "a", "c", "c", "t", "c", "t", "t", "c", "a", "c", "c", "t", "g", "c", "g", "t", "c", "c", "a", "c", "a", "a", "a", "g", "a", "a", "g", "a", "a", "g", "a", "t", "g", "c", "a", "g", "a", "t", "a", "c", "c", "a", "a", "a", "c", "a", "a", "g", "t", "g", "t", "a", "c", "t", "t", "c", "t", "a", "c", "c", "t", "a", "t", "t", "c", "a", "a", "g", "c", "t", "c", "t", "t", "g", "a", "g", "a", "a", "a", "g", "t", "c", "a", "a", "t", "t", "t", "t", "a", "c", "a", "a", "a", "g", "a", 
"g", "g", "a", "a", "a", "a", "c", "c", "t", "g", "t", "g", "g", "t", "t", "g", "a", "a", "g", "g", "c", "t", "c", "c", "t", "t", "g", "g", "a", "g", "a", "a", "g", "a", "a", "g", "c", "c", "g", "c", "c", "a", "t", "t", "t", "g", "a", "g", "a", "a", "g", "c", "c", "c", "a", "g", "t", "a", "t", "t", "g", "a", "a", "c", "a", "g", "g", "g", "t", "g", "t", "g", "a", "a", "c", "a", "a", "c", "t", "t", "c", "g", "t", "g", "c", "a", "g", "t", "a", "c", "a", "a", "g", "t", "t", "t", "a", "g", "t", "c", "a", 
"c", "t", "t", "g", "c", "c", "a", "t", "c", "g", "a", "a", "a", "g", "a", "g", "a", "g", "g", "c", "a", "g", "a", "c", "a", "a", "c", "g", "a", "t", "c", "g", "a", "g", "c", "t", "g", "g", "c", "c", "a", "a", "g", "a", "t", "g", "t", "t", "t", "c", "t", "g", "a", "a", "c", "c", "g", "c", "a", "t", "c", "a", "a", "c", "t", "a", "c", "t", "g", "g", "c", "a", "t", "c", "t", "g", "g", "a", "g", "g", "c", "t", "c", "c", "a", "t", "c", "t", "c", "a", "g", "c", "g", "g", "a", "g", "a", "c", "t", "a", "c", 
"g", "g", "t", "c", "t", "c", "c", "c", "a", "a", "t", "g", "a", "t", "g", "a", "c", "a", "t", "c", "t", "c", "t", "g", "g", "a", "t", "a", "c", "a", "a", "g", "g", "a", "a", "a", "a", "c", "t", "a", "c", "a", "c", "a", "a", "g", "g", "t", "g", "g", "t", "t", "g", "t", "g", "c", "t", "a", "c", "t", "g", "c", "a", "a", "t", "g", "t", "a", "c", "c", "g", "c", "a", "g", "t", "t", "c", "t", "g", "t", "g", "a", "c", "a", "g", "c", "t", "t", "a", "c", "c", "t", "c", "g", "g", "t", "a", "c", "g", "a", "a", 
"a", "c", "c", "a", "c", "a", "a", "a", "g", "g", "t", "g", "t", "t", "t", "g", "g", "g", "a", "g", "a", "a", "c", "a", "t", "t", "g", "c", "t", "t", "c", "g", "c", "t", "c", "g", "g", "t", "c", "t", "t", "c", "a", "c", "c", "a", "t", "c", "a", "t", "g", "a", "g", "a", "c", "g", "a", "c", "a", "g", "c", "t", "c", "t", "t", "g", "g", "a", "a", "c", "a", "a", "g", "c", "c", "a", "g", "a", "c", "a", "g", "g", "a", "a", "a", "a", "a", "g", "a", "c", "a", "a", "a", "c", "t", "g", "c", "c", "t", "c", "t", 
"t", "g", "a", "g", "a", "a", "a", "c", "g", "c", "a", "c", "g", "c", "t", "t", "a", "t", "c", "c", "t", "c", "a", "c", "a", "c", "a", "t", "t", "t", "c", "c", "c", "a", "a", "a", "g", "t", "t", "t", "c", "t", "g", "t", "c", "c", "a", "t", "g", "t", "t", "g", "g", "a", "a", "g", "a", "a", "g", "a", "a", "g", "t", "g", "t", "a", "t", "a", "g", "t", "c", "a", "a", "a", "a", "t", "t", "c", "t", "c", "c", "t", "a", "t", "c", "t", "g", "g", "g", "a", "t", "c", "a", "g", "g", "a", "t", "t", "t", "t", "c", 
"t", "c", "t", "c", "a", "g", "c", "c", "t", "c", "t", "t", "c", "c", "a", "g", "a", "a", "c", "c", "a", "g", "c", "c", "c", "g", "c", "t", "a", "g", "g", "a", "a", "t", "c", "c", "a", "a", "a", "c", "a", "g", "t", "a", "a", "t", "c", "a", "g", "t", "c", "c", "t", "c", "c", "t", "g", "t", "t", "a", "c", "t", "g", "g", "g", "a", "c", "a", "g", "c", "a", "t", "t", "g", "t", "t", "c", "a", "g", "t", "t", "c", "a", "a", "a", "t", "t", "c", "c", "a", "c", "t", "t", "c", "c", "c", "a", "t", "g", "a", "g", 
"c", "a", "g", "a", "t", "c", "a", "a", "t", "g", "g", "a", "g", "g", "g", "a", "g", "a", "a", "c", "a", "a", "g", "t", "c", "c", "t", "g", "g", "a", "t", "g", "c", "a", "g", "a", "g", "g", "c", "t", "c", "t", "t", "c", "t", "g", "g", "g", "c", "t", "t", "g", "a", "a", "g", "c", "a", "a", "a", "c", "c", "c", "g", "g", "g", "a", "g", "a", "a", "a", "a", "g", "a", "g", "g", "a", "a", "a", "a", "t", "g", "a", "a", "c", "a", "a", "c", "t", "c", "t", "c", "a", "t", "g", "c", "t", "c", "c", "c", "g", "a", 
"g", "g", "a", "g", "g", "c", "c", "a", "a", "g", "a", "g", "a", "t", "c", "t", "c", "g", "a", "g", "t", "g", "a", "t", "g", "g", "g", "g", "g", "a", "t", "a", "t", "t", "c", "c", "c", "g", "t", "g", "g", "a", "a", "t", "t", "g", "a", "t", "c", "a", "a", "t", "g", "a", "g", "g", "t", "c", "a", "t", "g", "t", "c", "t", "a", "c", "c", "a", "t", "c", "a", "c", "a", "g", "a", "c", "c", "c", "t", "g", "c", "a", "g", "g", "g", "a", "t", "g", "c", "t", "t", "g", "g", "a", "c", "c", "a", "g", "a", "g", "a", 
"c", "c", "a", "a", "t", "t", "t", "t", "c", "t", "g", "t", "c", "a", "g", "c", "c", "c", "a", "t", "t", "c", "g", "g", "c", "c", "a", "g", "a", "g", "a", "t", "g", "a", "g", "g", "c", "g", "g", "c", "a", "c", "g", "g", "c", "t", "g", "g", "a", "a", "g", "a", "a", "c", "g", "c", "a", "g", "g", "g", "g", "t", "g", "t", "c", "a", "t", "t", "g", "a", "a", "t", "t", "c", "c", "a", "c", "g", "t", "g", "g", "t", "g", "g", "g", "c", "a", "a", "c", "t", "c", "c", "c", "t", "g", "a", "a", "c", "c", "a", "g", 
"a", "a", "a", "c", "c", "a", "a", "a", "c", "a", "a", "g", "a", "a", "g", "a", "t", "c", "c", "t", "g", "a", "t", "g", "t", "g", "g", "c", "t", "c", "g", "t", "g", "g", "g", "c", "c", "t", "c", "c", "a", "g", "a", "a", "t", "g", "t", "g", "t", "t", "t", "t", "c", "c", "c", "a", "c", "c", "a", "g", "c", "t", "g", "c", "c", "c", "a", "g", "a", "a", "t", "g", "c", "c", "c", "a", "a", "a", "g", "a", "g", "t", "a", "c", "a", "t", "c", "a", "c", "a", "c", "g", "g", "c", "t", "c", "g", "t", "c", "t", "t", 
"t", "g", "a", "c", "c", "c", "g", "a", "a", "a", "c", "a", "c", "a", "a", "a", "a", "c", "c", "c", "t", "t", "g", "c", "t", "t", "t", "a", "a", "t", "t", "a", "a", "a", "g", "a", "t", "g", "g", "c", "c", "g", "t", "g", "t", "c", "a", "t", "t", "g", "g", "t", "g", "g", "t", "a", "t", "c", "t", "g", "t", "t", "t", "c", "c", "g", "g", "a", "t", "g", "t", "t", "t", "c", "c", "a", "t", "c", "c", "c", "a", "g", "g", "g", "a", "t", "t", "c", "a", "c", "a", "g", "a", "g", "a", "t", "t", "g", "t", "t", "t", 
"t", "c", "t", "g", "t", "g", "c", "a", "g", "t", "a", "a", "c", "c", "t", "c", "a", "a", "a", "t", "g", "a", "a", "c", "a", "a", "g", "t", "c", "a", "a", "g", "g", "g", "c", "t", "a", "t", "g", "g", "a", "a", "c", "c", "c", "a", "c", "c", "t", "g", "a", "t", "g", "a", "a", "c", "c", "a", "t", "c", "t", "c", "a", "a", "a", "g", "a", "a", "t", "a", "c", "c", "a", "c", "a", "t", "a", "a", "a", "g", "c", "a", "c", "g", "a", "g", "a", "t", "c", "c", "t", "c", "a", "a", "c", "t", "t", "c", "c", "t", "c", 
"a", "c", "a", "t", "a", "t", "g", "c", "a", "g", "a", "t", "g", "a", "g", "t", "a", "t", "g", "c", "c", "a", "t", "c", "g", "g", "c", "t", "a", "t", "t", "t", "c", "a", "a", "g", "a", "a", "g", "c", "a", "g", "g", "g", "t", "t", "t", "c", "t", "c", "c", "a", "a", "a", "g", "a", "a", "a", "t", "c", "a", "a", "a", "a", "t", "a", "c", "c", "t", "a", "a", "a", "a", "c", "c", "a", "a", "a", "t", "a", "t", "g", "t", "t", "g", "g", "c", "t", "a", "c", "a", "t", "c", "a", "a", "g", "g", "a", "t", "t", "a", 
"t", "g", "a", "a", "g", "g", "g", "g", "c", "c", "a", "c", "t", "t", "t", "g", "a", "t", "g", "g", "g", "a", "t", "g", "t", "g", "a", "g", "c", "t", "g", "a", "a", "c", "c", "c", "t", "c", "a", "g", "a", "t", "c", "c", "c", "a", "t", "a", "c", "a", "c", "a", "g", "a", "g", "t", "t", "c", "t", "c", "t", "g", "t", "c", "a", "t", "c", "a", "t", "t", "a", "a", "a", "a", "a", "g", "c", "a", "g", "a", "a", "g", "g", "a", "g", "a", "t", "c", "a", "t", "t", "a", "a", "a", "a", "a", "g", "c", "t", "g", "a", 
"t", "a", "g", "a", "a", "a", "g", "a", "a", "a", "a", "c", "a", "a", "g", "c", "c", "c", "a", "g", "a", "t", "t", "c", "g", "a", "a", "a", "a", "g", "t", "c", "t", "a", "c", "c", "c", "t", "g", "g", "a", "c", "t", "t", "t", "c", "g", "t", "g", "t", "t", "t", "c", "a", "a", "a", "g", "a", "t", "g", "g", "a", "g", "t", "t", "c", "g", "g", "c", "a", "g", "a", "t", "t", "c", "c", "t", "a", "t", "a", "g", "a", "a", "a", "g", "c", "a", "t", "t", "c", "c", "t", "g", "g", "a", "a", "t", "c", "a", "g", "a", 
"g", "a", "g", "a", "c", "a", "g", "g", "c", "t", "g", "g", "a", "a", "a", "c", "c", "a", "a", "g", "t", "g", "g", "a", "a", "a", "a", "g", "a", "g", "a", "a", "a", "a", "g", "t", "a", "a", "a", "g", "a", "g", "c", "c", "c", "a", "a", "a", "g", "a", "c", "c", "c", "t", "g", "a", "g", "c", "a", "g", "c", "t", "t", "t", "a", "c", "a", "g", "c", "a", "c", "c", "c", "t", "c", "a", "a", "g", "a", "a", "c", "a", "t", "c", "c", "t", "g", "c", "a", "g", "c", "a", "g", "g", "t", "g", "a", "a", "g", "a", "a", 
"c", "c", "a", "t", "c", "c", "a", "a", "a", "t", "g", "c", "t", "t", "g", "g", "c", "c", "t", "t", "t", "c", "a", "t", "g", "g", "a", "a", "c", "c", "a", "g", "t", "g", "a", "a", "g", "a", "g", "a", "a", "c", "a", "g", "a", "a", "g", "c", "t", "c", "c", "g", "g", "g", "a", "t", "a", "t", "t", "a", "t", "g", "a", "a", "g", "t", "t", "a", "t", "a", "a", "g", "g", "t", "t", "c", "c", "c", "c", "a", "t", "g", "g", "a", "t", "c", "t", "g", "a", "a", "a", "a", "c", "c", "a", "t", "g", "a", "g", "t", "g", 
"a", "a", "c", "g", "c", "c", "t", "c", "a", "g", "g", "a", "a", "c", "a", "g", "g", "t", "a", "c", "t", "a", "t", "g", "t", "g", "t", "c", "t", "a", "a", "g", "a", "a", "g", "t", "t", "a", "t", "t", "c", "a", "t", "g", "g", "c", "g", "g", "a", "c", "t", "t", "g", "c", "a", "a", "c", "g", "a", "g", "t", "g", "t", "t", "c", "a", "c", "c", "a", "a", "c", "t", "g", "c", "a", "a", "g", "g", "a", "g", "t", "a", "c", "a", "a", "c", "c", "c", "t", "c", "c", "c", "g", "a", "g", "a", "g", "c", "g", "a", "g", 
"t", "a", "c", "t", "a", "c", "a", "a", "a", "t", "g", "c", "g", "c", "c", "a", "g", "c", "a", "t", "c", "c", "t", "g", "g", "a", "g", "a", "a", "g", "t", "t", "c", "t", "t", "c", "t", "t", "c", "a", "g", "t", "a", "a", "a", "a", "t", "t", "a", "a", "g", "g", "a", "a", "g", "c", "a", "g", "g", "g", "t", "t", "g", "a", "t", "t", "g", "a", "c", "a", "a", "g", "t", "g", "a", "t", "t", "t", "c", "t", "t", "t", "c", "c", "c", "t", "t", "a", "g", "a", "c", "a", "c", "a", "c", "a", "t", "c", "a", "g", "c", 
"a", "g", "t", "g", "t", "g", "c", "c", "t", "a", "a", "a", "a", "c", "a", "g", "g", "t", "c", "a", "t", "t", "t", "a", "g", "g", "t", "t", "t", "t", "t", "g", "g", "t", "t", "g", "c", "t", "t", "t", "t", "g", "t", "t", "t", "t", "t", "t", "t", "g", "t", "t", "t", "t", "t", "g", "t", "t", "t", "t", "t", "a", "a", "a", "t", "t", "g", "t", "a", "c", "a", "t", "c", "a", "t", "g", "t", "g", "t", "t", "g", "a", "a", "g", "a", "g", "a", "c", "t", "t", "g", "t", "a", "a", "t", "a", "a", "t", "t", "a", "g", 
"c", "a", "c", "t", "t", "t", "t", "g", "a", "a", "a", "a", "a", "c", "a", "a", "a", "c", "a", "a", "a", "a", "c", "c", "t", "c", "c", "t", "t", "t", "t", "a", "g", "c", "t", "t", "t", "t", "c", "a", "g", "a", "g", "a", "c", "g", "t", "a", "t", "t", "t", "a", "a", "a", "t", "g", "g", "a", "a", "a", "t", "c", "a", "t", "a", "g", "a", "t", "t", "t", "t", "t", "t", "t", "t", "t", "t", "a", "t", "t", "t", "t", "g", "a", "g", "c", "a", "a", "t", "a", "g", "a", "t", "t", "t", "t", "a", "a", "t", "c", "t", 
"a", "t", "t", "t", "a", "c", "t", "a", "c", "t", "a", "t", "c", "a", "t", "g", "t", "a", "a", "t", "t", "t", "t", "t", "c", "t", "c", "t", "g", "g", "c", "a", "t", "g", "t", "c", "c", "a", "g", "t", "a", "g", "c", "t", "g", "a", "c", "t", "a", "t", "t", "g", "c", "a", "t", "g", "g", "t", "a", "g", "a", "t", "g", "a", "t", "c", "a", "g", "g", "g", "g", "c", "t", "t", "c", "c", "t", "c", "a", "a", "a", "a", "c", "c", "t", "g", "t", "a", "t", "g", "t", "g", "a", "g", "g", "a", "a", "a", "t", "t", "g", 
"c", "a", "c", "a", "c", "a", "g", "t", "a", "c", "c", "a", "a", "g", "a", "t", "t", "t", "g", "g", "g", "g", "t", "a", "a", "t", "c", "t", "a", "g", "a", "g", "a", "a", "a", "a", "g", "t", "t", "t", "g", "a", "c", "c", "a", "t", "g", "a", "a", "t", "g", "t", "c", "t", "c", "c", "a", "t", "t", "t", "t", "t", "t", "t", "t", "c", "t", "a", "a", "t", "g", "g", "a", "a", "c", "a", "t", "g", "a", "g", "a", "g", "t", "t", "t", "a", "t", "t", "t", "t", "a", "t", "t", "c", "t", "g", "a", "a", "g", "g", "a", 
"c", "t", "t", "t", "a", "a", "a", "g", "g", "g", "t", "c", "c", "g", "t", "g", "a", "c", "a", "c", "a", "c", "c", "t", "g", "t", "g", "c", "t", "g", "t", "g", "a", "a", "t", "g", "a", "a", "c", "t", "g", "t", "g", "t", "g", "a", "t", "g", "t", "t", "t", "g", "a", "a", "g", "t", "c", "t", "c", "c", "t", "t", "g", "t", "a", "g", "a", "c", "t", "t", "t", "t", "t", "a", "t", "a", "a", "g", "t", "a", "t", "a", "t", "a", "t", "t", "t", "t", "t", "a", "a", "a", "a", "c", "a", "c", "t", "c", "a", "t", "c", 
"t", "a", "g", "a", "t", "g", "a", "g", "g", "t", "g", "c", "t", "t", "t", "g", "a", "g", "c", "a", "g", "t", "t", "c", "t", "g", "a", "a", "a", "a", "a", "a", "a", "a", "a", "a", "a", "t", "g", "c", "a", "g", "c", "t", "t", "c", "c", "a", "c", "a", "a", "t", "a", "g", "c", "g", "g", "c", "t", "g", "c", "t", "a", "t", "g", "a", "c", "t", "c", "c", "t", "a", "a", "g", "g", "a", "a", "g", "g", "g", "a", "c", "t", "t", "t", "t", "t", "a", "t", "a", "a", "g", "c", "t", "c", "c", "t", "g", "g", "g", "g", 
"c", "t", "t", "t", "g", "a", "t", "c", "a", "t", "t", "c", "t", "g", "t", "c", "t", "a", "c", "c", "t", "a", "t", "t", "a", "c", "a", "g", "a", "c", "t", "t", "g", "a", "g", "a", "g", "t", "g", "c", "a", "c", "a", "a", "c", "c", "a", "c", "t", "a", "t", "t", "t", "a", "a", "t", "a", "a", "t", "a", "t", "c", "t", "t", "g", "g", "c", "a", "g", "a", "t", "a", "t", "g", "t", "g", "t", "c", "c", "a", "t", "c", "t", "c", "a", "t", "a", "t", "t", "t", "g", "a", "c", "t", "t", "t", "g", "c", "t", "t", "g", 
"t", "g", "c", "a", "g", "g", "g", "c", "c", "c", "a", "a", "c", "t", "t", "c", "t", "a", "a", "a", "a", "g", "a", "t", "c", "c", "g", "t", "t", "c", "c", "c", "a", "g", "g", "c", "c", "a", "c", "a", "a", "a", "g", "g", "t", "g", "t", "t", "a", "g", "c", "t", "t", "g", "a", "a", "a", "a", "t", "a", "t", "t", "t", "g", "a", "g", "g", "t", "t", "g", "a", "g", "t", "t", "a", "a", "t", "g", "t", "t", "a", "a", "g", "a", "c", "a", "t", "g", "t", "g", "g", "c", "c", "t", "a", "a", "a", "c", "a", "t", "g", 
"a", "a", "c", "c", "c", "a", "g", "g", "g", "g", "a", "g", "c", "c", "t", "t", "g", "c", "t", "t", "c", "a", "c", "t", "a", "t", "g", "t", "a", "a", "g", "g", "a", "t", "t", "c", "t", "t", "t", "g", "t", "a", "t", "t", "t", "t", "c", "t", "g", "g", "t", "a", "c", "a", "t", "t", "t", "a", "a", "c", "c", "c", "c", "a", "t", "c", "a", "c", "c", "a", "g", "t", "g", "t", "c", "t", "a", "t", "g", "t", "g", "a", "a", "c", "a", "t", "t", "t", "c", "c", "c", "a", "t", "t", "t", "g", "c", "a", "c", "t", "t", 
"c", "c", "a", "g", "a", "g", "t", "t", "t", "t", "g", "t", "t", "t", "g", "t", "c", "t", "g", "a", "g", "g", "t", "g", "a", "a", "c", "t", "g", "a", "a", "t", "t", "c", "t", "c", "a", "c", "c", "a", "a", "a", "g", "t", "t", "t", "a", "g", "g", "c", "c", "a", "g", "t", "a", "t", "t", "t", "t", "a", "a", "c", "a", "c", "c", "t", "c", "c", "a", "t", "t", "g", "t", "t", "t", "t", "a", "t", "t", "g", "g", "t", "c", "c", "a", "g", "g", "g", "t", "t", "a", "t", "a", "t", "c", "c", "c", "a", "c", "t", "a", 
"a", "c", "a", "t", "t", "c", "g", "c", "t", "g", "t", "a", "c", "a", "a", "t", "c", "t", "t", "a", "t", "t", "a", "a", "c", "c", "a", "t", "t", "t", "t", "t", "g", "t", "c", "t", "t", "g", "g", "g", "a", "c", "t", "c", "c", "a", "g", "c", "t", "t", "a", "g", "t", "g", "c", "t", "t", "g", "g", "a", "t", "t", "t", "a", "t", "t", "t", "c", "c", "t", "a", "a", "t", "t", "a", "c", "a", "c", "t", "a", "c", "a", "t", "a", "g", "a", "a", "a", "a", "g", "t", "g", "g", "g", "a", "c", "a", "c", "c", "t", "g", 
"c", "c", "a", "g", "c", "c", "c", "a", "a", "c", "t", "c", "t", "g", "g", "g", "a", "a", "a", "a", "a", "c", "c", "a", "a", "c", "t", "a", "a", "t", "a", "t", "a", "c", "a", "a", "c", "c", "a", "t", "a", "t", "t", "a", "a", "a", "t", "g", "a", "a", "g", "g", "c", "c", "a", "c", "c", "t", "t", "a", "a", "t", "g", "g", "t", "c", "t", "c", "g", "a", "c", "a", "c", "t", "a", "a", "t", "t", "t", "t", "t", "a", "t", "g", "a", "t", "g", "c", "a", "a", "a", "t", "t", "t", "a", "t", "a", "a", "a", "c", "t", 
"g", "a", "t", "t", "t", "t", "t", "t", "t", "g", "t", "a", "a", "a", "g", "g", "c", "t", "g", "a", "g", "g", "t", "t", "t", "t", "a", "a", "a", "a", "a", "t", "g", "t", "a", "t", "t", "t", "a", "a", "t", "g", "t", "a", "t", "g", "t", "t", "t", "t", "c", "t", "a", "t", "c", "c", "g", "c", "a", "t", "a", "a", "a", "t", "t", "a", "t", "a", "t", "t", "g", "g", "g", "t", "c", "a", "c", "t", "a", "a", "t", "a", "g", "t", "c", "a", "t", "t", "a", "a", "a", "a", "a", "t", "a", "g", "c", "t", "t", "g", "c", 
"a", "g", "a", "g", "g", "t", "a", "g", "t", "g", "t", "g", "c", "t", "t", "g", "a", "a", "g", "g", "a", "a", "a", "a", "t", "a", "t", "c", "c", "t", "g", "g", "c", "a", "t", "t", "g", "c", "t", "c", "c", "c", "g", "a", "g", "t", "g", "c", "t", "g", "c", "t", "t", "c", "t", "g", "a", "c", "a", "t", "g", "g", "a", "a", "g", "g", "c", "a", "t", "g", "c", "t", "g", "t", "a", "t", "g", "t", "t", "c", "a", "t", "a", "g", "t", "g", "t", "t", "c", "a", "c", "t", "g", "a", "a", "g", "a", "t", "c", "a", "c", 
"a", "c", "t", "g", "a", "a", "g", "a", "t", "g", "c", "c", "t", "c", "a", "a", "c", "a", "t", "t", "g", "g", "g", "a", "a", "a", "t", "g", "t", "a", "a", "g", "g", "a", "a", "c", "a", "c", "t", "t", "t", "g", "a", "g", "t", "g", "g", "t", "a", "t", "c", "t", "a", "g", "a", "c", "t", "a", "t", "t", "a", "a", "t", "g", "a", "a", "g", "a", "g", "t", "g", "a", "t", "a", "a", "t", "a", "g", "a", "g", "g", "c", "t", "g", "c", "a", "t", "t", "a", "a", "g", "t", "g", "t", "c", "t", "c", "a", "g", "a", "c", 
"t", "g", "g", "t", "t", "t", "t", "a", "a", "a", "a", "c", "a", "g", "c", "t", "t", "t", "g", "t", "a", "c", "c", "g", "a", "t", "t", "t", "c", "g", "c", "t", "g", "a", "a", "g", "c", "g", "t", "c", "t", "g", "t", "c", "c", "a", "g", "t", "t", "t", "g", "g", "t", "a", "t", "c", "c", "t", "g", "t", "g", "a", "a", "a", "g", "t", "t", "t", "g", "t", "t", "a", "t", "t", "t", "c", "c", "t", "g", "g", "g", "t", "a", "g", "a", "c", "a", "t", "c", "c", "t", "t", "a", "a", "a", "g", "a", "g", "t", "a", "t", 
"t", "g", "t", "c", "t", "t", "t", "a", "a", "a", "a", "t", "c", "a", "g", "a", "t", "g", "g", "t", "c", "t", "c", "t", "t", "c", "t", "a", "t", "a", "t", "t", "g", "a", "a", "a", "g", "c", "a", "t", "t", "t", "t", "t", "a", "t", "g", "t", "t", "t", "t", "c", "t", "a", "a", "t", "t", "t", "a", "a", "a", "a", "t", "t", "a", "a", "t", "a", "t", "t", "t", "t", "c", "t", "t", "a", "t", "a", "g", "a", "t", "a", "t", "t", "g", "t", "g", "c", "a", "a", "t", "a", "a", "a", "g", "c", "a", "g", "a", "a", "g", 
"t", "a", "g", "a", "a", "t", "g", "t", "g", "g", "t", "t", "t", "t", "t", "g", "c", "a", "a", "a", "t", "g", "c", "t", "t", "t", "a", "a", "c", "g", "g", "c", "c", "g", "a", "c", "a", "a", "a", "a", "a", "c", "t", "t", "t", "a", "c", "a", "t", "t", "t", "g", "t", "a", "a", "a", "a", "t", "t", "a", "a", "t", "a", "t", "a", "t", "t", "g", "t", "a", "c", "t", "g", "g", "t", "a", "c", "a", "a", "a", "a", "t", "a", "g", "t", "t", "t", "t", "a", "a", "a", "t", "t", "a", "t", "a", "t", "t", "t", "t", "g", 
"a", "a", "a", "a", "g", "c", "t", "c", "t")
>mKAT8
c("a", "c", "t", "t", "c", "c", "g", "g", "c", "a", "c", "a", "g", "c", "a", "a", "t", "g", "g", "c", "g", "g", "c", "a", "c", "a", "g", "g", "g", "a", "g", "c", "t", "a", "c", "a", "g", "c", "t", "g", "c", "a", "g", "t", "t", "g", "c", "t", "g", "c", "a", "a", "c", "a", "a", "c", "t", "t", "c", "a", "g", "g", "a", "a", "c", "t", "g", "t", "a", "g", "g", "g", "g", "a", "g", "g", "g", "a", "g", "a", "g", "c", "c", "c", "g", "g", "c", "c", "c", "g", "g", "g", "g", "g", "a", "a", "a", "a", "t", "g", 
"c", "a", "g", "c", "a", "g", "t", "c", "g", "a", "g", "g", "g", "g", "c", "c", "t", "g", "c", "c", "c", "g", "g", "t", "c", "c", "c", "c", "g", "g", "g", "c", "c", "g", "g", "g", "t", "c", "t", "c", "t", "c", "c", "g", "c", "c", "g", "a", "c", "t", "c", "c", "g", "g", "c", "g", "c", "g", "t", "g", "g", "c", "g", "a", "a", "c", "c", "a", "g", "a", "a", "g", "t", "c", "a", "c", "c", "g", "t", "g", "g", "a", "g", "a", "t", "c", "g", "g", "a", "g", "a", "a", "a", "c", "g", "t", "a", "c", "c", "t", "g", 
"t", "g", "c", "c", "g", "g", "c", "g", "g", "c", "c", "g", "g", "a", "t", "a", "g", "c", "a", "c", "c", "t", "g", "g", "c", "a", "t", "t", "c", "a", "g", "c", "a", "g", "a", "a", "g", "t", "g", "a", "t", "c", "c", "a", "g", "t", "c", "t", "c", "g", "a", "g", "t", "g", "a", "a", "t", "g", "a", "c", "c", "a", "g", "g", "a", "a", "g", "g", "c", "c", "g", "a", "g", "a", "a", "g", "a", "a", "t", "t", "c", "t", "a", "t", "g", "t", "t", "c", "a", "c", "t", "a", "t", "g", "t", "g", "g", "g", "c", "t", "t", 
"t", "a", "a", "c", "a", "g", "g", "c", "g", "a", "c", "t", "g", "g", "a", "c", "g", "a", "a", "t", "g", "g", "g", "t", "g", "g", "a", "c", "a", "a", "g", "a", "a", "c", "c", "g", "a", "c", "t", "c", "g", "c", "a", "c", "t", "g", "a", "c", "c", "a", "a", "g", "a", "c", "a", "g", "t", "g", "a", "a", "g", "g", "a", "t", "g", "c", "c", "g", "t", "g", "c", "a", "g", "a", "a", "g", "a", "a", "c", "t", "c", "t", "g", "a", "g", "a", "a", "a", "t", "a", "c", "c", "t", "g", "a", "g", "t", "g", "a", "g", "c", 
"t", "g", "g", "c", "c", "g", "a", "g", "c", "a", "g", "c", "c", "a", "g", "a", "g", "c", "g", "c", "a", "a", "g", "a", "t", "c", "a", "c", "t", "c", "g", "a", "a", "a", "c", "c", "a", "a", "a", "a", "g", "c", "g", "a", "a", "a", "g", "c", "a", "t", "g", "a", "t", "g", "a", "g", "a", "t", "c", "a", "a", "c", "c", "a", "t", "g", "t", "g", "c", "a", "g", "a", "a", "g", "a", "c", "c", "t", "a", "t", "g", "c", "a", "g", "a", "g", "a", "t", "g", "g", "a", "c", "c", "c", "c", "a", "c", "c", "a", "c", "a", 
"g", "c", "a", "g", "c", "c", "t", "t", "g", "g", "a", "a", "a", "a", "g", "g", "a", "a", "c", "a", "c", "g", "a", "g", "g", "c", "g", "a", "t", "c", "a", "c", "c", "a", "a", "a", "g", "t", "g", "a", "a", "g", "t", "a", "t", "g", "t", "a", "g", "a", "c", "a", "a", "g", "a", "t", "c", "c", "a", "c", "a", "t", "t", "g", "g", "g", "a", "a", "c", "t", "a", "t", "g", "a", "a", "a", "t", "c", "g", "a", "t", "g", "c", "c", "t", "g", "g", "t", "a", "t", "t", "t", "c", "t", "c", "a", "c", "c", "t", "t", "t", 
"c", "c", "c", "a", "g", "a", "g", "g", "a", "c", "t", "a", "t", "g", "g", "g", "a", "a", "g", "c", "a", "g", "c", "c", "c", "a", "a", "g", "c", "t", "t", "t", "g", "g", "c", "t", "c", "t", "g", "c", "g", "a", "g", "t", "a", "c", "t", "g", "c", "c", "t", "c", "a", "a", "a", "t", "a", "c", "a", "t", "g", "a", "a", "g", "t", "t", "c", "g", "a", "g", "a", "a", "g", "a", "g", "c", "t", "a", "c", "c", "g", "c", "t", "t", "c", "c", "a", "c", "c", "t", "g", "g", "g", "c", "c", "a", "g", "t", "g", "t", "c", 
"a", "g", "t", "g", "g", "c", "g", "g", "c", "a", "g", "c", "c", "c", "c", "c", "a", "g", "g", "g", "a", "a", "g", "g", "a", "g", "a", "t", "c", "t", "a", "t", "c", "g", "a", "a", "a", "g", "a", "g", "c", "a", "a", "c", "a", "t", "c", "t", "c", "t", "g", "t", "g", "t", "a", "t", "g", "a", "a", "g", "t", "g", "g", "a", "t", "g", "g", "c", "a", "a", "a", "g", "a", "c", "c", "a", "c", "a", "a", "g", "a", "t", "a", "t", "a", "c", "t", "g", "t", "c", "a", "g", "a", "a", "c", "c", "t", "g", "t", "g", "t", 
"c", "t", "a", "c", "t", "g", "g", "c", "c", "a", "a", "g", "c", "t", "t", "t", "t", "c", "c", "t", "g", "g", "a", "c", "c", "a", "c", "a", "a", "g", "a", "c", "c", "t", "t", "g", "t", "a", "t", "t", "t", "t", "g", "a", "t", "g", "t", "g", "g", "a", "g", "c", "c", "c", "t", "t", "t", "g", "t", "c", "t", "t", "t", "t", "a", "c", "a", "t", "t", "c", "t", "g", "a", "c", "a", "g", "a", "a", "g", "t", "a", "g", "a", "t", "a", "g", "g", "c", "a", "a", "g", "g", "g", "g", "c", "t", "c", "a", "c", "a", "t", 
"t", "g", "t", "t", "g", "g", "c", "t", "a", "c", "t", "t", "t", "t", "c", "t", "a", "a", "g", "g", "a", "g", "a", "a", "g", "g", "a", "a", "t", "c", "c", "c", "c", "a", "g", "a", "t", "g", "g", "a", "a", "a", "c", "a", "a", "c", "g", "t", "g", "g", "c", "c", "t", "g", "c", "a", "t", "c", "t", "t", "g", "a", "c", "c", "c", "t", "g", "c", "c", "t", "c", "c", "c", "t", "a", "c", "c", "a", "g", "c", "g", "g", "c", "g", "t", "g", "g", "c", "t", "a", "t", "g", "g", "g", "a", "a", "g", "t", "t", "t", "c", 
"t", "c", "a", "t", "c", "g", "c", "c", "t", "t", "c", "a", "g", "t", "t", "a", "t", "g", "a", "g", "c", "t", "c", "t", "c", "t", "a", "a", "g", "c", "t", "c", "g", "a", "g", "a", "g", "t", "a", "c", "t", "g", "t", "a", "g", "g", "c", "t", "c", "c", "c", "c", "a", "g", "a", "g", "a", "a", "g", "c", "c", "a", "c", "t", "g", "a", "g", "t", "g", "a", "c", "c", "t", "g", "g", "g", "c", "a", "a", "a", "c", "t", "c", "a", "g", "c", "t", "a", "c", "a", "g", "a", "a", "g", "c", "t", "a", "c", "t", "g", "g", 
"t", "c", "a", "t", "g", "g", "g", "t", "c", "t", "t", "g", "c", "t", "g", "g", "a", "g", "a", "t", "c", "c", "t", "g", "c", "g", "a", "g", "a", "c", "t", "t", "c", "c", "g", "g", "g", "g", "c", "a", "c", "a", "t", "t", "g", "t", "c", "t", "a", "t", "c", "a", "a", "a", "g", "a", "t", "c", "t", "t", "a", "g", "c", "c", "a", "g", "a", "t", "g", "a", "c", "c", "a", "g", "c", "a", "t", "c", "a", "c", "c", "c", "a", "g", "a", "a", "t", "g", "a", "c", "a", "t", "c", "a", "t", "c", "a", "g", "c", "a", "c", 
"c", "c", "t", "g", "c", "a", "g", "t", "c", "c", "c", "t", "c", "a", "a", "c", "a", "t", "g", "g", "t", "c", "a", "a", "g", "t", "a", "c", "t", "g", "g", "a", "a", "g", "g", "g", "c", "c", "a", "g", "c", "a", "t", "g", "t", "t", "a", "t", "c", "t", "g", "t", "g", "t", "c", "a", "c", "a", "c", "c", "t", "a", "a", "g", "c", "t", "g", "g", "t", "a", "g", "a", "g", "g", "a", "a", "c", "a", "c", "c", "t", "c", "a", "a", "a", "a", "g", "t", "g", "c", "c", "c", "a", "g", "t", "a", "t", "a", "a", "g", "a", 
"a", "a", "c", "c", "a", "c", "c", "t", "a", "t", "c", "a", "c", "a", "g", "t", "g", "g", "a", "c", "t", "c", "t", "g", "t", "c", "t", "g", "c", "c", "t", "c", "a", "a", "g", "t", "g", "g", "g", "c", "a", "c", "c", "c", "c", "c", "g", "a", "a", "g", "c", "a", "c", "a", "a", "a", "c", "a", "a", "g", "t", "c", "a", "a", "g", "c", "t", "t", "t", "c", "c", "a", "a", "g", "a", "a", "g", "t", "g", "a", "g", "t", "g", "g", "c", "c", "t", "g", "t", "g", "c", "c", "c", "t", "g", "c", "t", "t", "g", "g", "g", 
"a", "t", "c", "t", "g", "g", "g", "t", "t", "t", "c", "c", "t", "g", "g", "c", "c", "t", "c", "t", "a", "a", "c", "c", "t", "g", "t", "a", "a", "a", "t", "a", "t", "g", "t", "g", "t", "a", "c", "a", "g", "a", "c", "c", "t", "g", "t", "t", "t", "t", "g", "t", "g", "t", "c", "a", "t", "t", "t", "a", "t", "t", "c", "a", "t", "a", "a", "a", "g", "t", "a", "a", "a", "a", "t", "c", "t", "g", "c", "t", "g", "g", "t", "g", "c", "a", "c", "t", "g", "g", "a", "c", "t", "t", "t", "g", "g", "a", "g", "g", "t", 
"a", "c", "g", "c", "a", "g", "a", "g", "a", "t", "g", "c", "c", "a", "a", "a", "g", "g", "g", "t", "g", "g", "t", "a", "t", "t", "c", "t", "t", "c", "a", "t", "t", "t", "c", "a", "t", "c", "t", "c", "a", "c", "a", "g", "a", "c", "a", "g", "c", "c", "a", "g", "c", "t", "g", "t", "g", "t", "t", "a", "a", "a", "a", "a", "c")
>mELP3
c("a", "t", "g", "g", "t", "a", "c", "a", "g", "t", "c", "g", "c", "t", "g", "t", "g", "t", "t", "t", "t", "c", "a", "c", "g", "a", "c", "a", "g", "t", "c", "c", "c", "g", "g", "g", "c", "g", "g", "c", "t", "t", "t", "a", "c", "g", "g", "c", "t", "g", "c", "t", "a", "a", "g", "t", "t", "t", "c", "t", "c", "c", "g", "c", "c", "t", "t", "c", "t", "a", "a", "a", "c", "c", "g", "c", "g", "g", "t", "a", "a", "c", "g", "t", "g", "g", "t", "g", "g", "c", "a", "t", "a", "t", "t", "g", "c", "t", "a", "c", 
"g", "c", "c", "a", "g", "c", "g", "c", "a", "g", "a", "g", "a", "t", "g", "a", "g", "g", "c", "a", "a", "a", "a", "g", "a", "g", "g", "a", "a", "a", "g", "g", "t", "g", "c", "a", "a", "a", "a", "t", "a", "c", "g", "t", "g", "g", "g", "a", "c", "a", "a", "g", "g", "g", "c", "g", "c", "a", "a", "g", "g", "g", "a", "g", "g", "a", "a", "g", "t", "g", "g", "a", "t", "t", "c", "t", "c", "t", "g", "a", "g", "a", "t", "c", "a", "c", "a", "g", "g", "g", "g", "a", "c", "c", "t", "c", "a", "g", "c", "c", "c", 
"g", "g", "c", "t", "g", "a", "g", "c", "t", "g", "a", "t", "g", "a", "t", "g", "c", "t", "g", "a", "c", "t", "a", "t", "a", "g", "g", "a", "g", "a", "c", "g", "t", "t", "a", "t", "c", "a", "a", "g", "c", "a", "g", "c", "t", "g", "g", "t", "t", "g", "a", "a", "g", "c", "t", "c", "a", "t", "g", "a", "g", "c", "a", "g", "g", "g", "g", "a", "a", "a", "g", "a", "c", "g", "t", "c", "g", "a", "t", "c", "t", "a", "a", "a", "t", "a", "a", "g", "a", "t", "g", "a", "a", "a", "a", "c", "c", "a", "a", "g", "a", 
"c", "a", "g", "c", "t", "g", "c", "c", "a", "a", "g", "t", "a", "t", "g", "g", "c", "c", "t", "t", "g", "c", "g", "t", "c", "c", "c", "a", "g", "c", "c", "c", "c", "g", "c", "c", "t", "g", "g", "t", "g", "g", "a", "t", "a", "t", "c", "a", "t", "c", "g", "c", "t", "g", "c", "a", "g", "t", "c", "c", "c", "t", "c", "c", "t", "c", "a", "c", "t", "a", "t", "c", "g", "a", "a", "a", "g", "a", "t", "c", "t", "t", "g", "a", "t", "t", "c", "c", "t", "a", "a", "g", "c", "t", "a", "a", "a", "g", "g", "c", "g", 
"a", "a", "g", "c", "c", "c", "g", "t", "c", "a", "g", "g", "a", "c", "t", "g", "c", "c", "a", "g", "t", "g", "g", "g", "a", "t", "c", "g", "c", "t", "g", "t", "t", "g", "t", "g", "g", "c", "t", "g", "t", "g", "a", "t", "g", "t", "g", "c", "a", "a", "a", "c", "c", "c", "c", "a", "c", "a", "g", "a", "t", "g", "t", "c", "c", "a", "c", "a", "c", "a", "t", "c", "a", "g", "t", "t", "t", "c", "a", "c", "a", "g", "g", "g", "a", "a", "t", "a", "t", "a", "t", "g", "t", "a", "t", "a", "t", "a", "c", "t", "g", 
"c", "c", "c", "c", "g", "g", "a", "g", "g", "a", "c", "c", "t", "g", "a", "c", "t", "c", "c", "g", "a", "t", "t", "t", "t", "g", "a", "g", "t", "a", "t", "t", "c", "a", "a", "c", "c", "c", "a", "g", "t", "c", "t", "t", "a", "c", "a", "c", "g", "g", "g", "c", "t", "a", "t", "g", "a", "g", "c", "c", "a", "a", "c", "t", "t", "c", "c", "a", "t", "g", "a", "g", "a", "g", "c", "t", "a", "t", "c", "c", "g", "t", "g", "c", "t", "a", "g", "a", "t", "a", "t", "g", "a", "c", "c", "c", "t", "t", "t", "t", "c", 
"t", "g", "c", "a", "g", "a", "c", "a", "a", "g", "a", "c", "a", "c", "c", "g", "g", "a", "t", "a", "g", "a", "g", "c", "a", "g", "c", "t", "a", "a", "a", "g", "c", "a", "g", "c", "t", "t", "g", "g", "t", "c", "a", "c", "a", "g", "t", "g", "t", "g", "g", "a", "t", "a", "a", "g", "g", "t", "g", "g", "a", "g", "t", "t", "c", "a", "t", "c", "g", "t", "g", "a", "t", "g", "g", "g", "t", "g", "g", "a", "a", "c", "g", "t", "t", "c", "a", "t", "g", "g", "c", "c", "c", "t", "t", "c", "c", "a", "g", "a", "a", 
"g", "a", "g", "t", "a", "c", "a", "g", "a", "g", "a", "t", "t", "a", "t", "t", "t", "c", "a", "t", "c", "c", "g", "a", "a", "g", "t", "t", "t", "a", "c", "a", "c", "g", "a", "t", "g", "c", "t", "t", "t", "a", "t", "c", "a", "g", "g", "c", "c", "a", "t", "a", "c", "t", "t", "c", "a", "a", "a", "c", "a", "a", "t", "a", "t", "t", "c", "a", "c", "g", "a", "g", "g", "c", "a", "a", "t", "c", "a", "a", "g", "t", "a", "t", "t", "c", "t", "g", "a", "g", "a", "g", "a", "a", "g", "c", "t", "t", "c", "a", "c", 
"a", "a", "a", "g", "t", "g", "t", "g", "t", "t", "g", "g", "a", "a", "t", "t", "a", "c", "a", "a", "t", "t", "g", "a", "g", "a", "c", "c", "a", "g", "a", "c", "c", "t", "g", "a", "t", "t", "a", "t", "t", "g", "c", "a", "t", "g", "a", "a", "g", "c", "g", "g", "c", "a", "c", "c", "t", "a", "a", "g", "t", "g", "a", "c", "a", "t", "g", "t", "t", "g", "a", "c", "t", "t", "a", "t", "g", "g", "c", "t", "g", "c", "a", "c", "a", "a", "g", "g", "c", "t", "g", "g", "a", "g", "a", "t", "c", "g", "g", "a", "g", 
"t", "g", "c", "a", "g", "a", "g", "t", "g", "t", "c", "t", "a", "t", "g", "a", "a", "g", "a", "t", "g", "t", "g", "g", "c", "c", "a", "g", "a", "g", "a", "t", "a", "c", "c", "a", "a", "c", "a", "g", "g", "g", "g", "c", "c", "a", "t", "a", "c", "t", "g", "t", "g", "a", "a", "g", "g", "c", "a", "g", "c", "g", "t", "g", "t", "g", "a", "a", "t", "c", "t", "t", "t", "c", "c", "a", "c", "c", "t", "g", "g", "c", "c", "a", "a", "a", "g", "a", "t", "t", "c", "t", "g", "g", "t", "t", "t", "c", "a", "a", "a", 
"g", "t", "g", "g", "t", "g", "a", "c", "g", "c", "a", "t", "a", "t", "g", "a", "t", "g", "c", "c", "t", "g", "a", "c", "c", "t", "g", "c", "c", "g", "a", "a", "c", "g", "t", "g", "g", "g", "a", "c", "t", "g", "g", "a", "g", "a", "g", "a", "g", "a", "c", "a", "t", "t", "g", "a", "g", "c", "a", "g", "t", "t", "t", "a", "t", "a", "g", "a", "a", "t", "t", "t", "t", "t", "c", "g", "a", "g", "a", "a", "c", "c", "c", "t", "g", "c", "t", "t", "t", "t", "c", "g", "t", "c", "c", "t", "g", "a", "t", "g", "g", 
"t", "t", "t", "g", "a", "a", "g", "c", "t", "c", "t", "a", "c", "c", "c", "a", "a", "c", "c", "c", "t", "g", "g", "t", "t", "a", "t", "c", "c", "g", "t", "g", "g", "a", "a", "c", "t", "g", "g", "t", "c", "t", "g", "t", "a", "t", "g", "a", "g", "c", "t", "g", "t", "g", "g", "a", "a", "a", "t", "c", "a", "g", "g", "a", "a", "g", "g", "t", "a", "c", "a", "g", "g", "a", "g", "c", "t", "a", "t", "t", "c", "t", "c", "c", "c", "a", "g", "t", "g", "a", "c", "c", "t", "g", "a", "t", "t", "g", "a", "g", "c", 
"t", "g", "g", "t", "g", "g", "c", "t", "c", "g", "g", "a", "t", "c", "c", "t", "a", "g", "c", "c", "c", "t", "t", "g", "t", "g", "c", "c", "c", "c", "c", "g", "t", "g", "g", "a", "c", "t", "c", "g", "t", "g", "t", "g", "t", "a", "c", "c", "g", "g", "g", "t", "g", "c", "a", "g", "a", "g", "a", "g", "a", "c", "a", "t", "c", "c", "c", "a", "a", "t", "g", "c", "c", "c", "c", "t", "t", "g", "t", "c", "a", "g", "c", "t", "c", "a", "g", "g", "a", "g", "t", "g", "g", "a", "g", "c", "a", "t", "g", "g", "c", 
"a", "a", "c", "c", "t", "g", "c", "g", "c", "g", "a", "g", "c", "t", "g", "g", "c", "a", "t", "t", "t", "g", "c", "a", "a", "g", "a", "a", "t", "g", "a", "a", "g", "g", "a", "t", "c", "t", "t", "g", "g", "a", "a", "t", "a", "c", "a", "g", "t", "g", "c", "c", "g", "t", "g", "a", "t", "g", "t", "g", "a", "g", "a", "a", "c", "c", "a", "g", "g", "g", "a", "g", "g", "t", "t", "g", "g", "a", "a", "t", "c", "c", "a", "a", "g", "a", "a", "a", "t", "t", "c", "a", "t", "c", "a", "c", "a", "g", "a", "g", "t", 
"g", "c", "g", "g", "c", "c", "a", "t", "a", "c", "c", "a", "g", "g", "t", "c", "g", "a", "g", "t", "t", "g", "g", "t", "a", "c", "g", "g", "a", "g", "a", "g", "a", "t", "t", "a", "t", "g", "t", "t", "g", "c", "c", "a", "a", "t", "g", "g", "t", "g", "g", "c", "t", "g", "g", "g", "a", "a", "a", "c", "t", "t", "t", "c", "c", "t", "g", "t", "c", "c", "t", "a", "c", "g", "a", "a", "g", "a", "t", "c", "c", "t", "g", "a", "t", "c", "a", "g", "g", "a", "c", "a", "t", "t", "c", "t", "g", "a", "t", "t", "g", 
"g", "c", "c", "t", "c", "c", "t", "a", "a", "g", "g", "c", "t", "g", "c", "g", "g", "a", "a", "g", "t", "g", "c", "t", "c", "t", "g", "a", "g", "g", "a", "a", "a", "c", "c", "t", "t", "c", "c", "g", "g", "t", "t", "t", "g", "a", "a", "c", "t", "g", "g", "g", "t", "g", "g", "a", "g", "g", "t", "g", "t", "t", "t", "c", "c", "a", "t", "a", "g", "t", "c", "c", "g", "a", "g", "a", "g", "c", "t", "a", "c", "a", "c", "g", "t", "g", "t", "a", "t", "g", "g", "a", "a", "g", "t", "g", "t", "g", "g", "t", "c", 
"c", "c", "t", "g", "t", "g", "a", "g", "c", "a", "g", "c", "c", "g", "g", "g", "a", "t", "c", "c", "c", "a", "c", "t", "a", "a", "a", "t", "t", "t", "c", "a", "g", "c", "a", "t", "c", "a", "g", "g", "g", "g", "t", "t", "c", "g", "g", "c", "a", "t", "g", "c", "t", "g", "c", "t", "g", "a", "t", "g", "g", "a", "a", "g", "a", "g", "g", "c", "a", "g", "a", "g", "a", "g", "a", "a", "t", "c", "g", "c", "t", "c", "g", "g", "g", "a", "a", "g", "a", "g", "c", "a", "t", "g", "g", "a", "t", "c", "t", "g", "g", 
"g", "a", "a", "a", "a", "t", "g", "g", "c", "a", "g", "t", "t", "a", "t", "a", "t", "c", "a", "g", "g", "g", "g", "t", "c", "g", "g", "c", "a", "c", "a", "a", "g", "a", "a", "a", "t", "t", "a", "t", "t", "a", "c", "c", "g", "a", "a", "a", "g", "a", "t", "t", "g", "g", "c", "t", "a", "c", "a", "g", "a", "t", "t", "a", "c", "a", "a", "g", "g", "c", "c", "c", "c", "t", "a", "c", "a", "t", "g", "g", "t", "a", "a", "a", "g", "a", "t", "g", "c", "t", "a", "a", "a", "a", "t", "a", "a", "t", "g", "a", "c", 
"c", "a", "c", "c", "c", "a", "g", "t", "c", "t", "a", "c", "c", "t", "t", "c", "t", "t", "g", "c", "a", "g", "c", "a", "t", "c", "c", "t", "c", "c", "c", "t", "g", "a", "c", "a", "g", "a", "a", "g", "a", "t", "t", "c", "a", "a", "g", "t", "g", "c", "a", "g", "t", "c", "t", "c", "a", "g", "c", "a", "g", "a", "g", "g", "c", "t", "g", "a", "g", "g", "a", "g", "g", "t", "a", "a", "a", "c", "g", "g", "c", "c", "t", "g", "c", "a", "c", "a", "c", "t", "c", "c", "t", "g", "g", "a", "c", "g", "g", "t", "c", 
"c", "t", "c", "t", "g", "c", "c", "c", "t", "c", "c", "c", "c", "c", "t", "g", "t", "g", "g", "t", "g", "g", "c", "t", "g", "c", "c", "g", "c", "t", "c", "a", "c", "t", "a", "c", "t", "c", "t", "g", "a", "c", "c", "c", "c", "t", "g", "t", "g", "a", "c", "a", "g", "a", "g", "g", "c", "c", "a", "a", "a", "c", "c", "c", "a", "c", "c", "t", "c", "t", "t", "t", "a", "t", "g", "t", "g", "c", "c", "c", "a", "t", "g", "g", "g", "g", "c", "c", "t", "c", "t", "t", "c", "t", "g", "g", "c", "t", "t", "t", "a", 
"a", "g", "g", "c", "t", "t", "a", "a", "a", "c", "g", "a", "t", "t", "t", "t", "t", "c", "c", "a", "g", "t", "t", "t", "c", "t", "a", "a", "a", "t", "t", "c", "t", "g", "c", "a", "t", "g", "a", "a", "g", "g", "c", "t", "g", "c", "a", "g", "g", "t", "g", "a", "c", "c", "c", "a", "t", "t", "t", "t", "g", "g", "c", "t", "c", "a", "g", "a", "c", "g", "c", "t", "g", "t", "g", "a", "c", "c", "a", "g", "a", "g", "c", "a", "a", "a", "t", "c", "a", "a", "c", "t", "c", "c", "t", "t", "t", "g", "g", "c", "c", 
"a", "t", "c", "g", "t", "c", "a", "c", "t", "c", "g", "t", "g", "a", "t", "t", "g", "t", "c", "a", "t", "c", "t", "g", "a", "g", "g", "g", "g", "c", "a", "g", "c", "c", "t", "c", "g", "g", "g", "a", "g", "a", "a", "g", "a", "t", "t", "a", "t", "t", "t", "a", "t", "a", "t", "a", "t", "c", "c", "a", "a", "a", "g", "a", "c", "g", "a", "a", "a", "g", "c", "c", "a", "g", "a", "c", "t", "g", "c", "a", "g", "c", "a", "c", "a", "g", "a", "c", "a", "a", "g", "c", "t", "g", "t", "c", "a", "g", "a", "c", "a", 
"t", "g", "a", "c", "t", "c", "c", "c", "t", "g", "c", "c", "c", "t", "t", "t", "a", "a", "c", "t", "a", "c", "a", "t", "g", "c", "a", "c", "a", "t", "t", "c", "a", "c", "c", "c", "t", "g", "g", "a", "a", "t", "t", "t", "a", "g", "a", "a", "a", "a", "t", "g", "a", "g", "c", "t", "t", "t", "g", "c", "a", "c", "t", "g", "g", "a", "a", "a", "t", "c", "t", "c", "a", "g", "t", "g", "g", "c", "t", "g", "t", "g", "c", "c", "g", "t", "g", "t", "c", "t", "t", "g", "a", "a", "a", "t", "g", "t", "g", "c", "t", 
"g", "t", "g", "t", "t", "t", "g", "g", "a", "g", "a", "a", "a", "g", "a", "a", "g", "a", "g", "c", "t", "g", "a", "g", "g", "t", "a", "g", "t", "g", "g", "g", "t", "t", "g", "t", "g", "t", "t", "a", "a", "t", "a", "t", "g", "c", "t", "t", "g", "a", "t", "g", "c", "c", "g", "g", "c", "c", "g", "t", "c", "t", "c", "t", "a", "g", "c", "c", "c", "a", "a", "t", "c", "c", "t", "g", "t", "c", "a", "g", "a", "a", "g", "c", "t", "t", "g", "c", "c", "c", "t", "g", "a", "c", "c", "a", "g", "g", "g", "c", "c", 
"a", "t", "c", "t", "t", "g", "g", "a", "a", "g", "c", "c", "t", "t", "t", "c", "c", "t", "t", "t", "g", "t", "c", "t", "c", "a", "c", "g", "t", "c", "t", "g", "t", "g", "a", "a", "a", "g", "t", "c", "t", "g", "t", "a", "t", "g", "t", "c", "c", "a", "t", "a", "c", "c", "c", "c", "t", "g", "a", "c", "a", "c", "c", "t", "g", "c", "a", "g", "g", "a", "c", "a", "g", "t", "g", "t", "g", "a", "a", "c", "t", "a", "c", "c", "t", "t", "c", "a", "g", "c", "a", "t", "g", "c", "t", "g", "g", "g", "c", "t", "a", 
"g", "c", "t", "t", "g", "t", "g", "c", "c", "a", "g", "c", "c", "a", "g", "t", "t", "c", "a", "t", "c", "t", "g", "t", "c", "c", "t", "g", "a", "g", "c", "a", "g", "a", "c", "a", "t", "g", "g", "t", "c", "c", "a", "g", "a", "a", "t", "c", "c", "a", "c", "a", "g", "c", "t", "a", "g", "a", "g", "c", "c", "g", "g", "a", "g", "g", "c", "c", "c", "t", "g", "g", "t", "c", "a", "g", "g", "a", "c", "c", "a", "g", "g", "c", "c", "a", "t", "g", "c", "t", "c", "a", "g", "a", "a", "g", "c", "t", "t", "c", "t", 
"c", "t", "g", "c", "a", "t", "g", "t", "t", "a", "g", "t", "t", "c", "t", "g", "t", "a", "a", "a", "g", "t", "a", "g", "a", "t", "a", "g", "t", "g", "t", "t", "g", "a", "t", "g", "g", "t", "g", "c", "t", "g", "c", "a", "t", "g", "a", "a", "g", "a", "a", "g", "g", "t", "a", "g", "g", "a", "g", "t", "t", "a", "g", "g", "c", "t", "a", "g", "t", "g", "t", "g", "t", "g", "g", "a", "a", "g", "g", "a", "g", "g", "c", "c", "t", "g", "t", "c", "t", "g", "a", "c", "c", "t", "g", "c", "a", "t", "g", "g", "a", 
"g", "g", "g", "a", "c", "a", "t", "g", "g", "g", "c", "t", "t", "t", "c", "c", "a", "g", "a", "g", "c", "c", "t", "t", "c", "a", "t", "c", "a", "c", "c", "a", "t", "t", "c", "a", "g", "t", "t", "t", "g", "t", "c", "c", "c", "c", "t", "g", "a", "g", "g", "a", "g", "g", "c", "c", "a", "g", "g", "c", "t", "c", "t", "g", "a", "g", "t", "g", "a", "c", "a", "g", "c", "c", "c", "a", "t", "c", "t", "c", "g", "c", "c", "t", "g", "g", "g", "c", "a", "t", "c", "t", "g", "t", "c", "c", "t", "t", "t", "c", "c", 
"a", "g", "c", "a", "g", "t", "g", "t", "t", "t", "a", "g", "t", "g", "a", "a", "a", "a", "c", "t", "g", "t", "t", "c", "c", "c", "t", "a", "a", "a", "a", "g", "g", "t", "c", "t", "g", "a", "a", "a", "a", "a", "t", "a", "a", "a", "g", "t", "c", "t", "t", "t", "a", "a", "c", "a", "t", "a", "a", "a", "a", "g", "a", "g")
>mKAT5
c("a", "g", "c", "g", "c", "a", "c", "t", "c", "a", "g", "c", "t", "c", "c", "g", "g", "a", "a", "g", "t", "g", "a", "c", "g", "t", "c", "t", "c", "c", "c", "a", "g", "a", "g", "g", "g", "g", "c", "c", "g", "g", "a", "a", "g", "t", "g", "g", "c", "a", "g", "t", "g", "g", "a", "g", "g", "g", "a", "g", "g", "g", "a", "a", "g", "a", "t", "g", "g", "c", "g", "g", "a", "g", "g", "t", "g", "g", "t", "g", "a", "g", "t", "c", "c", "g", "g", "t", "g", "c", "c", "c", "g", "g", "g", "g", "c", "g", "g", "g", 
"g", "c", "g", "g", "a", "g", "g", "g", "a", "g", "c", "c", "a", "g", "g", "g", "g", "a", "g", "g", "t", "g", "g", "g", "t", "a", "g", "a", "g", "c", "c", "c", "g", "a", "g", "g", "c", "c", "c", "c", "c", "c", "a", "g", "t", "a", "g", "c", "c", "g", "a", "c", "c", "c", "t", "g", "g", "c", "g", "c", "c", "g", "c", "g", "c", "t", "g", "t", "c", "t", "c", "c", "c", "c", "a", "g", "g", "g", "g", "g", "a", "g", "a", "t", "a", "a", "t", "c", "g", "a", "g", "g", "g", "c", "t", "g", "c", "c", "g", "c", "c", 
"t", "g", "c", "c", "c", "g", "t", "g", "c", "t", "g", "c", "g", "g", "c", "g", "c", "a", "a", "c", "c", "a", "g", "g", "a", "c", "a", "a", "c", "g", "a", "a", "g", "a", "t", "g", "a", "g", "t", "g", "g", "c", "c", "c", "c", "t", "g", "g", "c", "t", "g", "a", "g", "a", "t", "c", "c", "t", "g", "a", "g", "c", "g", "t", "g", "a", "a", "g", "g", "a", "c", "a", "t", "c", "a", "g", "t", "g", "g", "c", "c", "g", "a", "a", "a", "g", "c", "t", "t", "t", "t", "c", "t", "a", "t", "g", "t", "c", "c", "a", "t", 
"t", "a", "c", "a", "t", "t", "g", "a", "c", "t", "t", "c", "a", "a", "c", "a", "a", "a", "c", "g", "t", "c", "t", "g", "g", "a", "t", "g", "a", "a", "t", "g", "g", "g", "t", "g", "a", "c", "t", "c", "a", "c", "g", "a", "g", "c", "g", "g", "c", "t", "g", "g", "a", "c", "t", "t", "a", "a", "a", "g", "a", "a", "g", "a", "t", "c", "c", "a", "a", "t", "t", "t", "c", "c", "c", "a", "a", "g", "a", "a", "a", "g", "a", "g", "g", "c", "c", "a", "a", "g", "a", "c", "a", "c", "c", "t", "a", "c", "c", "a", "a", 
"g", "a", "a", "c", "g", "g", "a", "c", "t", "t", "c", "c", "t", "g", "g", "g", "t", "c", "c", "c", "g", "c", "c", "c", "c", "g", "g", "c", "t", "c", "t", "c", "c", "c", "g", "a", "a", "a", "g", "a", "g", "a", "g", "g", "t", "g", "c", "c", "g", "g", "c", "c", "t", "c", "c", "g", "c", "c", "c", "a", "g", "g", "c", "c", "a", "g", "c", "g", "g", "g", "a", "a", "g", "a", "c", "c", "t", "t", "g", "c", "c", "a", "a", "t", "c", "c", "c", "g", "g", "t", "c", "c", "a", "g", "a", "t", "c", "a", "c", "a", "c", 
"t", "c", "c", "g", "c", "t", "t", "c", "a", "a", "c", "c", "t", "g", "c", "c", "c", "a", "a", "g", "g", "a", "g", "c", "g", "g", "g", "a", "g", "g", "c", "c", "a", "t", "c", "c", "c", "a", "g", "g", "t", "g", "g", "c", "g", "a", "g", "c", "c", "t", "g", "a", "c", "c", "a", "g", "c", "c", "g", "c", "t", "c", "t", "c", "c", "t", "c", "c", "a", "g", "c", "t", "c", "c", "t", "g", "c", "c", "t", "g", "c", "a", "a", "c", "c", "c", "a", "a", "c", "c", "a", "c", "c", "g", "c", "t", "c", "a", "a", "c", "g", 
"a", "a", "a", "c", "g", "g", "a", "a", "g", "g", "t", "g", "g", "a", "g", "g", "t", "g", "g", "t", "t", "t", "c", "a", "c", "c", "a", "g", "c", "a", "a", "c", "c", "c", "c", "a", "g", "t", "g", "c", "c", "c", "a", "g", "c", "g", "a", "g", "a", "c", "a", "g", "c", "c", "c", "c", "a", "g", "c", "c", "t", "c", "g", "g", "t", "t", "t", "t", "c", "c", "c", "t", "c", "a", "g", "a", "a", "t", "g", "g", "g", "t", "c", "a", "g", "c", "c", "c", "g", "t", "a", "g", "g", "g", "c", "a", "g", "t", "g", "g", "c", 
"a", "g", "c", "c", "c", "a", "g", "c", "c", "t", "g", "g", "a", "c", "g", "g", "a", "a", "g", "c", "g", "g", "a", "a", "a", "t", "c", "t", "a", "a", "t", "t", "g", "c", "t", "t", "g", "g", "g", "c", "a", "c", "t", "g", "a", "t", "g", "a", "g", "g", "a", "t", "t", "c", "t", "c", "a", "g", "g", "a", "c", "a", "g", "c", "t", "c", "a", "g", "a", "t", "g", "g", "a", "a", "t", "a", "c", "c", "g", "t", "c", "a", "g", "c", "a", "c", "c", "a", "c", "g", "a", "a", "t", "g", "a", "c", "t", "g", "g", "c", "a", 
"g", "t", "c", "t", "g", "g", "t", "g", "t", "c", "t", "g", "a", "c", "c", "g", "g", "a", "g", "c", "c", "a", "c", "g", "a", "c", "g", "a", "c", "a", "t", "t", "g", "t", "c", "a", "c", "c", "c", "g", "g", "a", "t", "g", "a", "a", "g", "a", "a", "c", "a", "t", "t", "g", "a", "g", "t", "g", "t", "a", "t", "t", "g", "a", "g", "c", "t", "t", "g", "g", "c", "c", "g", "g", "c", "a", "c", "c", "g", "c", "c", "t", "c", "a", "a", "g", "c", "c", "g", "t", "g", "g", "t", "a", "c", "t", "t", "c", "t", "c", "c", 
"c", "c", "g", "t", "a", "c", "c", "c", "a", "c", "a", "a", "g", "a", "g", "c", "t", "t", "a", "c", "c", "a", "c", "g", "c", "t", "a", "c", "c", "c", "g", "t", "c", "c", "t", "c", "t", "a", "c", "c", "t", "g", "t", "g", "c", "g", "a", "a", "t", "t", "t", "t", "g", "c", "c", "t", "c", "a", "a", "a", "t", "a", "t", "g", "g", "c", "c", "g", "t", "a", "g", "c", "c", "t", "c", "a", "a", "g", "t", "g", "t", "c", "t", "g", "c", "a", "a", "c", "g", "c", "c", "a", "c", "t", "t", "g", "a", "c", "c", "a", "a", 
"a", "t", "g", "t", "g", "a", "t", "c", "t", "t", "c", "g", "g", "c", "a", "c", "c", "c", "t", "c", "c", "a", "g", "g", "c", "a", "a", "t", "g", "a", "a", "a", "t", "t", "t", "a", "c", "c", "g", "c", "a", "a", "g", "g", "g", "c", "a", "c", "c", "a", "t", "c", "t", "c", "c", "t", "t", "t", "t", "t", "t", "g", "a", "g", "a", "t", "t", "g", "a", "t", "g", "g", "a", "c", "g", "g", "a", "a", "a", "a", "a", "c", "a", "a", "g", "a", "g", "t", "t", "a", "c", "t", "c", "a", "c", "a", "a", "a", "a", "c", "c", 
"t", "g", "t", "g", "t", "c", "t", "t", "c", "t", "g", "g", "c", "c", "a", "a", "g", "t", "g", "t", "t", "t", "c", "c", "t", "g", "g", "a", "c", "c", "a", "c", "a", "a", "a", "a", "c", "a", "c", "t", "g", "t", "a", "c", "t", "a", "t", "g", "a", "c", "a", "c", "t", "g", "a", "c", "c", "c", "c", "t", "t", "c", "c", "t", "c", "t", "t", "c", "t", "a", "c", "g", "t", "a", "a", "t", "g", "a", "c", "g", "g", "a", "g", "t", "a", "t", "g", "a", "c", "t", "g", "c", "a", "a", "a", "g", "g", "t", "t", "t", "c", 
"c", "a", "c", "a", "t", "c", "g", "t", "g", "g", "g", "c", "t", "a", "c", "t", "t", "c", "t", "c", "c", "a", "a", "g", "g", "a", "a", "a", "a", "g", "g", "a", "a", "t", "c", "c", "a", "c", "a", "g", "a", "a", "g", "a", "t", "t", "a", "c", "a", "a", "t", "g", "t", "g", "g", "c", "c", "t", "g", "c", "a", "t", "c", "t", "t", "g", "a", "c", "t", "c", "t", "g", "c", "c", "t", "c", "c", "c", "t", "a", "c", "c", "a", "g", "c", "g", "c", "c", "g", "g", "g", "g", "c", "t", "a", "t", "g", "g", "c", "a", "a", 
"g", "c", "t", "g", "c", "t", "t", "a", "t", "t", "g", "a", "g", "t", "t", "c", "a", "g", "c", "t", "a", "t", "g", "a", "a", "c", "t", "c", "t", "c", "g", "a", "a", "a", "g", "t", "a", "g", "a", "a", "g", "g", "g", "a", "a", "g", "a", "c", "c", "g", "g", "a", "a", "c", "t", "c", "c", "t", "g", "a", "g", "a", "a", "a", "c", "c", "c", "c", "t", "g", "t", "c", "a", "g", "a", "t", "c", "t", "t", "g", "g", "c", "c", "t", "c", "c", "t", "a", "t", "c", "c", "t", "a", "c", "c", "g", "a", "a", "g", "t", "t", 
"a", "c", "t", "g", "g", "t", "c", "c", "c", "a", "a", "a", "c", "c", "a", "t", "c", "t", "t", "g", "g", "a", "g", "a", "t", "c", "c", "t", "g", "a", "t", "g", "g", "g", "g", "c", "t", "g", "a", "a", "g", "t", "c", "g", "g", "a", "g", "a", "g", "c", "g", "g", "g", "g", "a", "g", "a", "g", "g", "c", "c", "a", "c", "a", "g", "a", "t", "c", "a", "c", "c", "a", "t", "c", "a", "a", "t", "g", "a", "g", "a", "t", "c", "a", "g", "t", "g", "a", "a", "a", "t", "c", "a", "c", "t", "a", "g", "t", "a", "t", "c", 
"a", "a", "g", "a", "a", "a", "g", "a", "a", "g", "a", "t", "g", "t", "c", "a", "t", "c", "t", "c", "c", "a", "c", "a", "c", "t", "g", "c", "a", "g", "t", "a", "t", "c", "t", "c", "a", "a", "c", "c", "t", "c", "a", "t", "c", "a", "a", "t", "t", "a", "c", "t", "a", "c", "a", "a", "g", "g", "g", "c", "c", "a", "g", "t", "a", "t", "a", "t", "c", "c", "t", "a", "a", "c", "t", "c", "t", "g", "t", "c", "a", "g", "a", "a", "g", "a", "c", "a", "t", "c", "g", "t", "g", "g", "a", "t", "g", "g", "g", "c", "a", 
"t", "g", "a", "g", "c", "g", "g", "g", "c", "t", "a", "t", "g", "c", "t", "c", "a", "a", "g", "c", "g", "g", "c", "t", "c", "c", "t", "t", "c", "g", "g", "a", "t", "t", "g", "a", "c", "t", "c", "c", "a", "a", "g", "t", "g", "t", "c", "t", "g", "c", "a", "c", "t", "t", "c", "a", "c", "t", "c", "c", "c", "a", "a", "a", "g", "a", "c", "t", "g", "g", "a", "g", "c", "a", "a", "g", "a", "g", "a", "g", "g", "a", "a", "a", "g", "t", "g", "g", "t", "g", "a", "c", "a", "c", "a", "c", "a", "c", "t", "a", "c", 
"c", "c", "a", "t", "t", "g", "c", "c", "a", "t", "a", "c", "c", "a", "c", "g", "a", "g", "a", "g", "c", "t", "g", "g", "c", "c", "g", "a", "a", "c", "c", "a", "t", "g", "g", "c", "t", "a", "g", "c", "a", "c", "c", "c", "t", "g", "t", "c", "t", "t", "g", "t", "c", "c", "c", "a", "t", "t", "t", "g", "a", "g", "c", "t", "t", "c", "g", "a", "a", "g", "a", "g", "g", "c", "a", "c", "g", "c", "a", "a", "a", "g", "t", "g", "a", "g", "a", "c", "a", "g", "g", "c", "c", "g", "a", "a", "g", "a", "a", "c", "a", 
"g", "a", "c", "c", "c", "a", "a", "g", "a", "g", "g", "a", "g", "a", "a", "g", "a", "g", "g", "c", "c", "t", "a", "g", "g", "a", "g", "g", "g", "g", "c", "c", "c", "a", "c", "t", "a", "g", "t", "g", "g", "c", "c", "a", "g", "t", "g", "c", "c", "a", "a", "g", "g", "c", "a", "a", "g", "c", "t", "c", "a", "g", "g", "t", "c", "t", "a", "g", "g", "c", "c", "a", "a", "c", "t", "c", "c", "g", "a", "g", "g", "a", "t", "a", "a", "c", "t", "g", "g", "c", "t", "t", "a", "c", "t", "g", "g", "c", "c", "c", "a", 
"g", "g", "t", "c", "c", "g", "c", "t", "c", "t", "g", "a", "a", "c", "a", "c", "g", "t", "g", "g", "a", "c", "c", "a", "a", "a", "g", "g", "g", "a", "t", "c", "c", "a", "g", "g", "c", "a", "g", "c", "t", "g", "t", "g", "t", "a", "c", "a", "t", "t", "a", "a", "g", "a", "t", "g", "g", "g", "t", "g", "g", "g", "g", "a", "g", "c", "a", "t", "t", "c", "t", "g", "t", "a", "c", "a", "g", "g", "a", "c", "c", "g", "g", "t", "g", "a", "t", "t", "g", "t", "a", "a", "a", "a", "a", "t", "t", "t", "c", "t", "t", 
"t", "t", "a", "t", "a", "a", "a", "g", "g", "a", "g", "g", "a", "g", "c", "t", "g", "g", "a", "g", "g", "g", "t", "g", "g", "g", "g", "t", "g", "g", "g", "c", "g", "c", "t", "g", "g", "t", "t", "g", "c", "a", "a", "a", "g", "t", "t", "c", "t", "g", "g", "c", "c", "c", "c", "t", "c", "t", "t", "g", "c", "c", "c", "c", "c", "a", "g", "a", "a", "a", "t", "a", "a", "a", "t", "t", "g", "t", "t", "t", "a", "t", "a", "t", "a", "g", "g", "c", "a", "g", "a", "a", "a", "a", "a", "a", "a", "a", "a", "a", "a", 
"a", "a", "a", "a", "a", "a", "a")
>mKAT6A
c("a", "c", "t", "g", "t", "c", "t", "c", "c", "a", "a", "g", "a", "t", "g", "g", "c", "g", "g", "c", "c", "g", "t", "g", "t", "c", "a", "g", "t", "t", "t", "g", "g", "g", "g", "c", "a", "t", "c", "t", "c", "c", "g", "c", "g", "g", "t", "c", "c", "g", "g", "c", "c", "c", "g", "g", "g", "c", "c", "c", "c", "c", "g", "g", "g", "a", "t", "c", "c", "c", "g", "g", "c", "t", "g", "t", "c", "t", "t", "c", "c", "c", "c", "c", "c", "a", "g", "g", "a", "t", "t", "c", "t", "t", "c", "c", "t", "a", "c", "t", 
"a", "a", "t", "c", "c", "a", "g", "a", "t", "a", "c", "t", "t", "g", "t", "t", "g", "a", "a", "g", "t", "g", "c", "t", "g", "a", "a", "t", "a", "g", "t", "t", "t", "c", "t", "t", "g", "g", "g", "g", "a", "c", "a", "a", "t", "g", "t", "g", "g", "a", "g", "g", "a", "c", "g", "a", "g", "t", "t", "g", "a", "c", "c", "c", "c", "c", "t", "a", "g", "a", "c", "t", "g", "g", "c", "t", "t", "a", "a", "g", "a", "t", "a", "c", "t", "c", "a", "c", "t", "t", "t", "c", "t", "g", "c", "t", "t", "g", "a", "a", "g", 
"c", "c", "g", "g", "g", "a", "a", "t", "g", "a", "g", "a", "t", "g", "t", "g", "t", "g", "g", "a", "a", "c", "c", "c", "a", "g", "g", "a", "g", "t", "g", "t", "g", "t", "g", "t", "g", "g", "a", "g", "t", "a", "g", "a", "c", "a", "c", "c", "a", "a", "t", "g", "c", "g", "t", "t", "g", "t", "g", "a", "t", "a", "g", "t", "g", "a", "g", "g", "a", "t", "t", "t", "t", "g", "a", "a", "g", "a", "t", "a", "c", "g", "a", "c", "a", "g", "a", "a", "a", "a", "a", "c", "c", "a", "g", "g", "c", "g", "t", "t", "t", 
"t", "g", "a", "t", "t", "t", "c", "t", "g", "a", "g", "g", "t", "a", "a", "a", "a", "g", "t", "a", "g", "g", "c", "t", "g", "t", "a", "a", "a", "t", "c", "t", "a", "t", "t", "t", "t", "g", "t", "g", "a", "a", "a", "g", "g", "a", "g", "g", "g", "a", "a", "g", "a", "c", "t", "c", "a", "g", "g", "c", "c", "a", "g", "a", "a", "a", "t", "c", "t", "t", "g", "t", "a", "t", "g", "c", "t", "a", "t", "g", "g", "t", "t", "a", "a", "c", "t", "g", "g", "t", "t", "c", "c", "c", "a", "t", "c", "c", "t", "c", "c", 
"g", "a", "g", "a", "a", "t", "c", "c", "t", "g", "t", "t", "t", "t", "c", "c", "a", "t", "g", "g", "t", "g", "t", "a", "a", "g", "a", "c", "t", "t", "a", "c", "t", "c", "a", "g", "c", "a", "t", "c", "a", "g", "g", "a", "t", "a", "a", "g", "g", "g", "a", "t", "a", "a", "c", "g", "a", "c", "t", "c", "t", "a", "t", "g", "g", "a", "t", "a", "t", "a", "c", "a", "g", "a", "a", "t", "c", "c", "t", "t", "c", "a", "c", "c", "a", "t", "g", "g", "t", "a", "a", "a", "a", "c", "t", "c", "g", "c", "t", "a", "a", 
"c", "c", "c", "g", "c", "t", "g", "t", "a", "c", "a", "c", "g", "g", "a", "g", "t", "g", "g", "a", "t", "t", "t", "t", "g", "g", "a", "g", "g", "c", "c", "a", "t", "c", "a", "a", "a", "a", "a", "a", "g", "t", "c", "a", "a", "g", "a", "a", "g", "c", "a", "g", "a", "a", "a", "c", "a", "g", "c", "g", "a", "c", "c", "t", "t", "c", "a", "g", "a", "g", "g", "a", "a", "a", "g", "g", "a", "t", "c", "t", "g", "c", "a", "a", "t", "g", "c", "c", "g", "t", "g", "t", "c", "c", "t", "c", "a", "t", "c", "c", "c", 
"a", "t", "g", "g", "g", "c", "t", "g", "g", "a", "c", "c", "g", "c", "a", "g", "g", "a", "c", "t", "g", "t", "g", "c", "t", "a", "g", "a", "g", "c", "a", "g", "c", "t", "g", "g", "a", "g", "c", "t", "g", "a", "g", "c", "g", "t", "c", "a", "a", "a", "g", "a", "c", "g", "g", "g", "a", "c", "g", "a", "t", "t", "t", "t", "a", "a", "a", "g", "g", "t", "c", "t", "c", "a", "a", "a", "c", "a", "a", "a", "g", "g", "t", "c", "t", "c", "a", "a", "t", "t", "c", "c", "t", "a", "c", "a", "a", "a", "g", "a", "t", 
"c", "c", "t", "g", "a", "t", "a", "a", "t", "c", "c", "t", "g", "g", "g", "c", "g", "a", "a", "t", "a", "g", "c", "a", "c", "t", "t", "c", "c", "t", "a", "a", "a", "c", "c", "t", "c", "g", "g", "a", "a", "c", "c", "a", "t", "g", "g", "a", "a", "a", "a", "t", "t", "g", "g", "a", "t", "a", "c", "t", "a", "a", "g", "c", "a", "a", "a", "g", "t", "g", "t", "g", "g", "a", "t", "t", "g", "g", "a", "a", "t", "a", "a", "a", "t", "t", "a", "c", "t", "c", "a", "a", "g", "c", "g", "g", "g", "c", "a", "t", "t", 
"t", "g", "a", "g", "g", "g", "c", "t", "t", "g", "g", "c", "a", "g", "a", "g", "a", "c", "t", "g", "g", "t", "g", "g", "c", "t", "c", "a", "a", "c", "t", "t", "t", "g", "a", "a", "a", "a", "g", "t", "a", "t", "c", "g", "a", "a", "c", "g", "t", "t", "t", "t", "t", "t", "g", "a", "a", "a", "a", "g", "c", "c", "a", "g", "a", "a", "g", "g", "a", "t", "g", "t", "a", "t", "c", "t", "g", "c", "t", "g", "c", "c", "t", "g", "t", "g", "g", "a", "g", "g", "t", "a", "g", "t", "g", "c", "t", "g", "c", "c", "c", 
"c", "t", "g", "g", "g", "t", "t", "t", "c", "a", "c", "c", "a", "g", "c", "a", "g", "c", "t", "a", "c", "g", "a", "t", "t", "g", "g", "c", "c", "a", "t", "c", "a", "a", "g", "c", "g", "t", "g", "c", "t", "g", "t", "t", "g", "g", "t", "c", "a", "t", "g", "g", "c", "c", "g", "a", "c", "t", "c", "c", "t", "c", "a", "a", "a", "g", "a", "t", "g", "g", "a", "c", "c", "c", "c", "t", "c", "t", "a", "c", "c", "g", "c", "c", "t", "c", "a", "a", "c", "a", "c", "t", "a", "a", "g", "g", "c", "a", "g", "c", "c", 
"a", "g", "t", "g", "c", "t", "g", "a", "a", "g", "g", "g", "a", "a", "a", "g", "a", "g", "g", "g", "c", "t", "g", "t", "g", "a", "g", "t", "c", "g", "c", "t", "c", "t", "c", "g", "t", "g", "t", "t", "t", "a", "c", "c", "t", "c", "c", "c", "g", "t", "g", "t", "c", "a", "c", "t", "g", "c", "t", "t", "c", "c", "a", "c", "a", "c", "g", "a", "g", "a", "a", "a", "g", "a", "c", "a", "a", "g", "c", "c", "g", "g", "t", "t", "g", "c", "t", "g", "a", "a", "c", "c", "a", "a", "t", "c", "c", "c", "c", "a", "t", 
"c", "t", "g", "t", "a", "g", "c", "t", "t", "c", "t", "g", "t", "c", "t", "t", "g", "g", "t", "a", "c", "a", "a", "a", "a", "g", "a", "g", "c", "a", "g", "a", "a", "c", "c", "g", "g", "g", "a", "g", "a", "a", "g", "c", "a", "g", "c", "c", "c", "g", "a", "g", "g", "a", "a", "c", "t", "c", "g", "t", "c", "t", "c", "c", "t", "g", "c", "g", "c", "g", "g", "a", "c", "t", "g", "c", "g", "g", "c", "a", "a", "t", "a", "g", "c", "g", "g", "t", "c", "a", "t", "c", "c", "a", "t", "c", "g", "t", "g", "t", "t", 
"t", "a", "a", "a", "g", "t", "t", "c", "t", "c", "c", "c", "c", "a", "g", "a", "g", "c", "t", "a", "a", "c", "a", "g", "t", "g", "a", "g", "a", "g", "t", "g", "a", "a", "g", "g", "c", "c", "t", "t", "a", "c", "g", "g", "t", "g", "g", "c", "a", "g", "t", "g", "c", "a", "t", "t", "g", "a", "g", "t", "g", "t", "a", "a", "a", "a", "c", "a", "t", "g", "c", "a", "g", "c", "t", "c", "c", "t", "g", "t", "c", "g", "t", "g", "a", "c", "c", "a", "a", "g", "g", "c", "a", "a", "a", "a", "a", "c", "g", "c", "a", 
"g", "a", "t", "a", "a", "c", "a", "t", "g", "c", "t", "c", "t", "t", "t", "t", "g", "t", "g", "a", "c", "t", "c", "a", "t", "g", "t", "g", "a", "c", "c", "g", "a", "g", "g", "t", "t", "t", "t", "c", "a", "c", "a", "t", "g", "g", "a", "g", "t", "g", "t", "t", "g", "t", "g", "a", "c", "c", "c", "a", "c", "c", "a", "c", "t", "t", "a", "c", "a", "c", "g", "g", "a", "t", "g", "c", "c", "a", "a", "a", "a", "g", "g", "t", "a", "t", "g", "t", "g", "g", "a", "t", "a", "t", "g", "t", "c", "a", "g", "a", "t", 
"a", "t", "g", "c", "c", "g", "a", "c", "c", "t", "a", "g", "g", "a", "a", "a", "a", "a", "a", "g", "g", "a", "c", "g", "g", "a", "a", "a", "c", "t", "t", "c", "t", "a", "c", "a", "a", "a", "a", "g", "a", "a", "g", "g", "c", "g", "g", "c", "a", "c", "a", "g", "a", "t", "a", "a", "a", "a", "c", "g", "g", "c", "g", "c", "t", "a", "t", "g", "c", "t", "a", "a", "t", "c", "c", "a", "a", "t", "a", "g", "g", "a", "c", "g", "t", "c", "c", "a", "a", "a", "a", "a", "a", "c", "a", "g", "g", "t", "t", "a", "a", 
"a", "g", "a", "a", "a", "c", "a", "a", "a", "a", "c", "a", "c", "g", "g", "t", "a", "t", "c", "a", "a", "a", "a", "g", "g", "t", "c", "c", "c", "t", "t", "t", "a", "g", "c", "a", "a", "a", "g", "t", "t", "c", "g", "a", "a", "c", "t", "g", "g", "t", "c", "c", "t", "g", "g", "a", "a", "g", "g", "g", "g", "t", "c", "g", "g", "a", "a", "a", "c", "g", "t", "a", "a", "a", "a", "t", "c", "a", "c", "t", "g", "t", "c", "t", "c", "c", "a", "g", "c", "c", "a", "g", "t", "c", "t", "g", "c", "a", "t", "c", "a", 
"t", "c", "a", "t", "c", "a", "g", "a", "a", "g", "a", "a", "g", "g", "c", "t", "a", "t", "t", "t", "a", "g", "a", "g", "c", "g", "g", "a", "t", "a", "g", "a", "t", "g", "g", "c", "t", "t", "g", "g", "a", "c", "t", "t", "c", "t", "g", "c", "a", "g", "a", "g", "a", "t", "a", "g", "c", "a", "a", "t", "g", "c", "c", "c", "c", "c", "t", "t", "g", "a", "a", "g", "t", "t", "c", "a", "a", "c", "a", "a", "g", "a", "a", "a", "a", "c", "c", "a", "a", "a", "g", "g", "g", "c", "t", "c", "a", "t", "t", "g", "a", 
"t", "g", "g", "c", "c", "t", "t", "a", "c", "c", "a", "a", "a", "t", "t", "c", "t", "t", "c", "a", "c", "c", "c", "c", "t", "t", "c", "t", "c", "c", "t", "g", "a", "t", "g", "g", "g", "c", "g", "g", "a", "a", "a", "g", "c", "c", "c", "g", "a", "g", "g", "g", "g", "a", "a", "g", "t", "g", "g", "t", "a", "g", "a", "c", "t", "a", "c", "t", "c", "t", "g", "a", "g", "c", "a", "a", "t", "a", "c", "a", "g", "a", "a", "t", "c", "a", "g", "g", "a", "a", "a", "a", "a", "g", "g", "g", "c", "a", "a", "c", "a", 
"g", "g", "a", "a", "a", "t", "c", "a", "a", "g", "t", "a", "c", "t", "t", "c", "a", "g", "a", "t", "t", "g", "g", "c", "c", "c", "a", "c", "a", "g", "a", "c", "a", "a", "t", "c", "a", "g", "g", "a", "c", "g", "g", "c", "t", "g", "g", "g", "a", "a", "a", "g", "c", "a", "a", "a", "c", "a", "a", "g", "a", "a", "a", "a", "t", "g", "a", "g", "g", "a", "a", "c", "g", "g", "c", "t", "t", "t", "t", "t", "g", "g", "g", "a", "g", "c", "c", "a", "a", "g", "a", "a", "a", "t", "c", "a", "t", "g", "a", "c", "t", 
"g", "a", "a", "a", "g", "a", "g", "a", "t", "a", "t", "g", "g", "a", "a", "t", "t", "g", "t", "t", "t", "c", "g", "t", "g", "a", "t", "a", "t", "c", "c", "a", "a", "g", "a", "a", "c", "a", "a", "g", "c", "a", "c", "t", "g", "c", "a", "g", "a", "a", "g", "g", "t", "c", "g", "g", "a", "g", "t", "a", "a", "c", "t", "g", "g", "g", "c", "c", "c", "c", "c", "t", "g", "a", "t", "c", "c", "a", "c", "a", "a", "g", "t", "c", "c", "g", "c", "t", "g", "t", "c", "c", "c", "t", "c", "t", "g", "t", "c", "a", "t", 
"t", "g", "a", "g", "t", "t", "t", "g", "g", "g", "a", "a", "g", "t", "a", "t", "g", "a", "a", "a", "t", "c", "c", "a", "c", "a", "c", "c", "t", "g", "g", "t", "a", "t", "t", "c", "c", "t", "c", "t", "c", "c", "g", "t", "a", "c", "c", "c", "t", "c", "a", "g", "g", "a", "g", "t", "a", "c", "t", "c", "a", "a", "g", "g", "c", "t", "g", "c", "c", "t", "a", "a", "a", "t", "t", "g", "t", "a", "t", "c", "t", "t", "t", "g", "t", "g", "a", "g", "t", "t", "c", "t", "g", "t", "c", "t", "a", "a", "a", "a", "t", 
"a", "t", "a", "t", "g", "a", "a", "a", "a", "g", "t", "a", "g", "a", "a", "c", "t", "a", "t", "t", "c", "t", "a", "c", "a", "g", "c", "a", "g", "c", "a", "c", "a", "t", "g", "a", "a", "g", "a", "a", "a", "t", "g", "t", "g", "g", "t", "t", "g", "g", "t", "t", "c", "c", "a", "t", "c", "c", "t", "c", "c", "t", "g", "c", "c", "a", "a", "t", "g", "a", "g", "a", "t", "t", "t", "a", "c", "c", "g", "a", "a", "a", "g", "a", "a", "t", "a", "a", "t", "a", "t", "t", "t", "c", "t", "g", "t", "c", "t", "t", "t", 
"g", "a", "g", "g", "t", "t", "g", "a", "t", "g", "g", "g", "a", "a", "c", "g", "t", "g", "a", "g", "t", "a", "c", "c", "a", "t", "t", "t", "a", "t", "t", "g", "t", "c", "a", "a", "a", "a", "t", "c", "t", "g", "t", "g", "t", "c", "t", "c", "t", "t", "g", "g", "c", "a", "a", "a", "g", "t", "t", "g", "t", "t", "t", "c", "t", "t", "g", "a", "c", "c", "a", "c", "a", "a", "a", "a", "c", "a", "c", "t", "c", "t", "a", "t", "t", "a", "t", "g", "a", "c", "g", "t", "g", "g", "a", "g", "c", "c", "a", "t", "t", 
"t", "c", "t", "t", "t", "t", "c", "t", "a", "t", "g", "t", "t", "c", "t", "a", "a", "c", "a", "c", "a", "g", "a", "a", "t", "g", "a", "t", "g", "t", "c", "a", "a", "g", "g", "g", "c", "t", "g", "c", "c", "a", "c", "c", "t", "t", "g", "t", "t", "g", "g", "c", "t", "a", "c", "t", "t", "t", "t", "c", "t", "a", "a", "a", "g", "a", "a", "a", "a", "g", "c", "a", "c", "t", "g", "c", "c", "a", "a", "c", "a", "g", "a", "a", "a", "t", "a", "c", "a", "a", "t", "g", "t", "c", "t", "c", "c", "t", "g", "t", "a", 
"t", "a", "a", "t", "g", "a", "t", "t", "c", "t", "t", "c", "c", "c", "c", "a", "a", "t", "a", "c", "c", "a", "a", "c", "g", "t", "a", "a", "g", "g", "g", "c", "t", "a", "c", "g", "g", "c", "a", "g", "g", "t", "t", "t", "c", "t", "c", "a", "t", "c", "g", "a", "t", "t", "t", "c", "a", "g", "t", "t", "a", "t", "t", "t", "g", "t", "t", "a", "t", "c", "a", "a", "a", "g", "c", "g", "t", "g", "a", "a", "g", "g", "c", "c", "a", "a", "g", "c", "a", "g", "g", "c", "t", "c", "t", "c", "c", "t", "g", "a", "g", 
"a", "a", "a", "c", "c", "a", "t", "t", "a", "t", "c", "a", "g", "a", "t", "c", "t", "a", "g", "g", "t", "c", "g", "t", "c", "t", "c", "t", "c", "c", "t", "a", "c", "a", "t", "g", "g", "c", "t", "t", "a", "c", "t", "g", "g", "a", "a", "g", "a", "g", "t", "g", "t", "g", "a", "t", "c", "c", "t", "g", "g", "a", "g", "t", "g", "c", "c", "t", "t", "t", "a", "t", "c", "a", "c", "c", "a", "a", "a", "a", "t", "g", "a", "c", "a", "a", "g", "c", "a", "g", "a", "t", "c", "a", "g", "c", "a", "t", "c", "a", "a", 
"g", "a", "a", "g", "c", "t", "g", "a", "g", "c", "a", "a", "g", "c", "t", "g", "a", "c", "t", "g", "g", "a", "g", "t", "c", "t", "g", "c", "c", "c", "t", "c", "a", "g", "g", "a", "c", "a", "t", "c", "a", "c", "g", "t", "c", "c", "a", "c", "a", "c", "t", "g", "c", "a", "c", "c", "a", "c", "c", "t", "a", "c", "g", "a", "a", "t", "g", "c", "t", "g", "g", "a", "c", "t", "t", "c", "c", "g", "c", "a", "g", "t", "g", "a", "c", "c", "a", "a", "t", "t", "t", "g", "t", "g", "a", "t", "t", "a", "t", "c", "c", 
"g", "c", "c", "g", "g", "g", "a", "g", "a", "a", "a", "c", "t", "t", "a", "t", "c", "c", "a", "g", "g", "a", "t", "c", "a", "c", "a", "t", "g", "g", "c", "a", "a", "a", "g", "c", "t", "g", "c", "a", "g", "c", "t", "g", "a", "a", "c", "c", "t", "t", "c", "g", "g", "c", "c", "t", "g", "t", "a", "g", "a", "t", "g", "t", "a", "g", "a", "t", "c", "c", "a", "g", "a", "g", "t", "g", "c", "t", "t", "a", "c", "g", "c", "t", "g", "g", "a", "c", "t", "c", "c", "a", "g", "t", "c", "a", "t", "a", "g", "t", "c", 
"t", "c", "c", "a", "a", "t", "t", "c", "t", "g", "t", "g", "g", "t", "c", "t", "c", "c", "g", "a", "g", "g", "a", "t", "g", "a", "a", "g", "a", "c", "g", "a", "g", "g", "a", "g", "g", "c", "c", "g", "a", "t", "g", "a", "g", "g", "g", "a", "g", "a", "g", "a", "a", "a", "g", "a", "a", "g", "a", "g", "c", "c", "c", "c", "a", "a", "g", "g", "c", "c", "a", "a", "g", "a", "a", "a", "g", "a", "g", "a", "g", "c", "t", "a", "g", "a", "g", "a", "c", "c", "a", "g", "g", "g", "t", "a", "a", "a", "g", "g", "t", 
"g", "g", "g", "g", "a", "a", "g", "t", "c", "t", "g", "t", "g", "t", "c", "t", "c", "g", "g", "g", "a", "g", "a", "a", "a", "a", "a", "a", "g", "a", "t", "c", "a", "g", "g", "a", "g", "t", "c", "t", "t", "c", "c", "t", "c", "t", "t", "t", "a", "a", "t", "a", "g", "a", "a", "a", "c", "t", "g", "a", "c", "a", "a", "g", "a", "a", "g", "c", "c", "a", "g", "a", "a", "g", "t", "t", "a", "a", "g", "g", "a", "a", "c", "t", "a", "g", "c", "c", "a", "g", "t", "t", "c", "t", "t", "c", "a", "c", "g", "t", "t", 
"t", "g", "a", "g", "c", "a", "a", "a", "c", "a", "g", "g", "c", "c", "c", "t", "t", "c", "c", "t", "c", "g", "g", "g", "a", "c", "a", "g", "t", "c", "t", "t", "c", "c", "t", "g", "c", "a", "a", "a", "t", "a", "g", "c", "c", "a", "g", "c", "c", "a", "c", "c", "t", "c", "g", "g", "a", "g", "g", "g", "g", "c", "c", "g", "c", "t", "g", "t", "g", "g", "g", "a", "g", "g", "a", "a", "g", "a", "a", "c", "a", "g", "a", "a", "a", "g", "a", "c", "a", "c", "a", "a", "g", "a", "a", "c", "g", "c", "t", "t", "t", 
"g", "g", "t", "g", "a", "t", "a", "a", "a", "g", "a", "t", "t", "c", "t", "a", "a", "g", "a", "t", "g", "c", "t", "t", "g", "t", "g", "g", "a", "t", "g", "a", "g", "a", "c", "a", "c", "t", "a", "t", "c", "c", "g", "c", "t", "t", "c", "t", "c", "a", "a", "g", "a", "g", "c", "a", "a", "t", "a", "t", "g", "g", "a", "g", "a", "c", "t", "g", "c", "g", "a", "g", "g", "a", "a", "a", "a", "g", "t", "c", "a", "g", "a", "a", "a", "c", "c", "t", "c", "c", "c", "a", "a", "g", "a", "a", "c", "g", "g", "t", "t", 
"c", "a", "c", "t", "g", "a", "g", "a", "t", "g", "g", "a", "a", "g", "a", "g", "c", "a", "g", "t", "t", "g", "g", "c", "a", "g", "c", "c", "c", "c", "t", "c", "a", "a", "g", "t", "g", "c", "a", "a", "g", "c", "a", "g", "a", "c", "g", "g", "g", "a", "a", "a", "c", "c", "a", "g", "a", "c", "a", "t", "c", "c", "c", "c", "a", "a", "g", "g", "g", "g", "a", "g", "g", "t", "t", "c", "a", "g", "t", "g", "a", "g", "a", "g", "c", "g", "t", "t", "g", "a", "g", "t", "t", "g", "t", "g", "g", "c", "g", "a", "g", 
"g", "a", "c", "a", "g", "c", "t", "g", "a", "a", "g", "a", "a", "a", "a", "g", "c", "c", "c", "t", "g", "a", "g", "a", "c", "c", "c", "t", "g", "a", "a", "g", "t", "g", "c", "c", "g", "a", "t", "t", "g", "c", "c", "a", "g", "a", "a", "g", "g", "a", "a", "a", "t", "g", "a", "c", "c", "g", "g", "c", "t", "t", "c", "c", "g", "t", "g", "c", "t", "g", "c", "t", "a", "c", "a", "c", "c", "g", "a", "t", "g", "g", "t", "g", "a", "c", "a", "g", "g", "g", "c", "t", "g", "t", "c", "t", "t", "t", "a", "g", "g", 
"g", "g", "c", "t", "t", "c", "a", "g", "c", "g", "a", "g", "a", "g", "c", "a", "g", "t", "g", "a", "g", "g", "a", "g", "g", "a", "g", "g", "a", "a", "g", "a", "g", "c", "c", "a", "g", "a", "g", "a", "g", "t", "c", "c", "c", "c", "g", "g", "t", "c", "a", "a", "a", "c", "t", "c", "g", "c", "c", "a", "c", "c", "a", "a", "t", "t", "c", "t", "c", "a", "c", "g", "a", "a", "g", "c", "c", "c", "a", "c", "a", "c", "t", "g", "a", "a", "a", "a", "g", "a", "a", "a", "g", "a", "a", "a", "c", "c", "g", "a", "t", 
"t", "c", "t", "t", "c", "a", "c", "c", "g", "a", "a", "g", "a", "c", "g", "a", "a", "g", "a", "g", "t", "c", "c", "g", "c", "a", "a", "g", "c", "g", "g", "a", "a", "a", "c", "a", "c", "c", "a", "c", "a", "a", "t", "a", "g", "c", "a", "g", "t", "g", "t", "a", "g", "t", "c", "a", "c", "a", "g", "a", "g", "a", "c", "c", "a", "t", "c", "t", "c", "t", "g", "a", "g", "a", "c", "c", "a", "c", "g", "g", "a", "g", "g", "t", "g", "t", "t", "a", "g", "a", "t", "g", "a", "g", "c", "c", "t", "t", "t", "t", "g", 
"a", "a", "g", "a", "c", "t", "c", "t", "g", "a", "c", "t", "c", "t", "g", "a", "g", "a", "g", "a", "c", "c", "a", "a", "t", "g", "c", "c", "a", "c", "g", "a", "c", "t", "g", "g", "a", "g", "c", "c", "t", "a", "c", "a", "t", "t", "t", "g", "a", "g", "a", "t", "g", "g", "a", "g", "g", "a", "a", "g", "a", "g", "g", "a", "g", "g", "a", "g", "g", "a", "g", "g", "a", "g", "g", "a", "g", "g", "a", "g", "g", "a", "g", "a", "g", "t", "g", "a", "g", "c", "t", "c", "t", "t", "c", "c", "c", "c", "a", "g", "a", 
"g", "g", "g", "t", "a", "c", "t", "t", "c", "c", "a", "t", "t", "g", "c", "c", "t", "g", "t", "c", "c", "t", "c", "a", "c", "a", "g", "g", "a", "c", "a", "t", "c", "c", "t", "t", "a", "g", "g", "t", "g", "t", "c", "a", "g", "t", "c", "c", "t", "c", "c", "t", "c", "c", "a", "a", "g", "a", "g", "g", "c", "c", "g", "t", "c", "t", "a", "a", "a", "g", "a", "g", "g", "a", "a", "g", "a", "g", "g", "a", "g", "g", "a", "g", "g", "a", "g", "g", "a", "g", "g", "a", "g", "t", "c", "a", "g", "a", "c", "g", "a", 
"c", "g", "c", "a", "g", "a", "t", "g", "a", "c", "a", "c", "t", "c", "c", "t", "g", "t", "c", "c", "t", "a", "a", "a", "g", "c", "c", "a", "g", "t", "a", "t", "c", "t", "c", "t", "c", "t", "t", "g", "c", "g", "a", "a", "a", "a", "t", "g", "t", "g", "a", "t", "g", "t", "g", "a", "a", "c", "a", "g", "t", "g", "c", "t", "t", "c", "a", "c", "t", "t", "g", "a", "g", "c", "c", "a", "g", "a", "t", "a", "c", "c", "t", "c", "t", "a", "c", "a", "c", "c", "t", "a", "t", "g", "a", "a", "a", "a", "a", "g", "a", 
"a", "a", "a", "a", "g", "g", "g", "a", "t", "g", "g", "c", "c", "c", "a", "a", "a", "g", "g", "c", "a", "a", "g", "a", "g", "c", "c", "g", "a", "a", "a", "a", "c", "c", "t", "a", "t", "c", "c", "a", "c", "t", "g", "g", "a", "a", "g", "a", "a", "a", "a", "g", "g", "c", "c", "t", "g", "g", "a", "c", "g", "g", "a", "a", "a", "c", "c", "a", "g", "g", "a", "t", "t", "t", "a", "a", "a", "t", "t", "g", "a", "a", "t", "c", "a", "g", "g", "a", "a", "a", "t", "c", "a", "t", "a", "g", "c", "t", "g", "c", "t", 
"t", "c", "t", "g", "c", "a", "c", "a", "g", "g", "a", "a", "t", "g", "c", "a", "t", "a", "g", "t", "t", "g", "a", "g", "c", "c", "c", "g", "t", "a", "g", "t", "c", "c", "c", "c", "a", "t", "t", "a", "a", "a", "c", "c", "a", "g", "g", "c", "c", "g", "t", "a", "a", "a", "c", "c", "c", "a", "g", "a", "a", "c", "t", "c", "a", "a", "g", "a", "g", "a", "a", "t", "g", "a", "a", "g", "a", "a", "a", "t", "t", "g", "t", "t", "g", "a", "g", "g", "t", "a", "a", "a", "g", "g", "a", "g", "g", "a", "c", "t", "t", 
"g", "c", "t", "g", "g", "a", "a", "g", "a", "a", "a", "g", "g", "a", "a", "a", "g", "a", "a", "g", "a", "g", "a", "t", "g", "c", "a", "c", "a", "c", "a", "g", "a", "a", "c", "c", "a", "g", "a", "t", "g", "a", "g", "g", "a", "g", "g", "c", "c", "g", "a", "a", "g", "a", "g", "g", "a", "a", "g", "a", "g", "g", "a", "t", "a", "c", "a", "a", "c", "c", "a", "g", "c", "a", "g", "t", "g", "a", "c", "a", "t", "t", "a", "g", "a", "g", "c", "c", "a", "t", "g", "t", "c", "c", "c", "c", "a", "t", "t", "g", "g", 
"a", "c", "a", "g", "c", "a", "g", "c", "a", "a", "c", "a", "g", "c", "c", "c", "t", "g", "a", "g", "g", "c", "a", "g", "a", "a", "c", "c", "a", "a", "a", "a", "g", "a", "a", "c", "c", "c", "g", "a", "g", "c", "c", "a", "g", "a", "g", "g", "a", "g", "g", "a", "a", "g", "a", "c", "g", "a", "g", "a", "a", "g", "c", "c", "t", "t", "c", "g", "g", "a", "c", "g", "a", "t", "c", "a", "g", "a", "g", "g", "c", "a", "g", "t", "c", "a", "g", "a", "g", "g", "a", "a", "g", "a", "g", "c", "c", "c", "c", "a", "a", 
"g", "a", "g", "c", "t", "g", "g", "a", "g", "g", "a", "g", "c", "a", "g", "g", "a", "g", "c", "a", "g", "g", "a", "g", "g", "a", "a", "g", "a", "a", "g", "a", "t", "g", "a", "a", "g", "t", "g", "a", "c", "c", "a", "c", "a", "g", "a", "g", "g", "c", "c", "a", "a", "c", "c", "a", "g", "a", "a", "c", "g", "a", "a", "g", "a", "c", "c", "a", "t", "g", "a", "c", "g", "c", "t", "g", "a", "c", "g", "a", "t", "g", "a", "g", "g", "a", "c", "g", "a", "a", "g", "g", "c", "c", "a", "c", "c", "t", "g", "g", "a", 
"t", "t", "c", "g", "c", "t", "a", "a", "a", "g", "a", "c", "a", "a", "a", "a", "g", "a", "g", "c", "c", "a", "g", "a", "g", "g", "a", "g", "c", "a", "g", "c", "c", "a", "g", "c", "t", "a", "g", "a", "g", "a", "a", "g", "a", "c", "g", "a", "c", "a", "a", "g", "g", "a", "g", "g", "a", "g", "c", "c", "t", "g", "g", "c", "a", "t", "c", "c", "a", "g", "g", "g", "a", "t", "c", "t", "t", "t", "t", "t", "t", "a", "g", "c", "t", "g", "c", "a", "a", "a", "c", "a", "t", "g", "c", "a", "g", "g", "a", "c", "a", 
"g", "t", "a", "g", "g", "g", "a", "g", "a", "a", "t", "a", "c", "a", "a", "a", "g", "g", "a", "t", "a", "a", "a", "g", "a", "t", "g", "a", "g", "g", "c", "t", "g", "a", "a", "c", "c", "g", "g", "a", "t", "t", "c", "t", "g", "a", "g", "g", "a", "a", "g", "a", "c", "c", "a", "g", "c", "c", "t", "t", "c", "c", "c", "a", "t", "g", "a", "g", "g", "c", "t", "t", "c", "t", "g", "t", "g", "g", "t", "a", "t", "c", "a", "g", "a", "a", "a", "c", "c", "a", "t", "g", "c", "c", "a", "g", "g", "c", "t", "c", "a", 
"g", "a", "g", "g", "a", "g", "g", "a", "c", "c", "a", "t", "g", "a", "g", "g", "a", "a", "g", "a", "c", "t", "c", "c", "a", "a", "c", "a", "c", "t", "a", "a", "g", "g", "a", "a", "g", "a", "g", "t", "t", "a", "a", "t", "t", "g", "a", "g", "c", "t", "a", "a", "a", "g", "g", "a", "g", "g", "a", "g", "g", "a", "a", "g", "a", "g", "a", "t", "c", "c", "c", "a", "c", "a", "c", "a", "g", "c", "g", "a", "a", "c", "t", "g", "g", "a", "c", "c", "t", "g", "g", "a", "g", "a", "c", "t", "g", "t", "a", "c", "a", 
"g", "g", "c", "a", "g", "t", "g", "c", "a", "a", "t", "c", "t", "t", "t", "g", "a", "c", "t", "c", "a", "a", "g", "a", "a", "g", "a", "a", "a", "g", "c", "a", "g", "t", "g", "a", "g", "c", "a", "t", "g", "a", "a", "g", "g", "a", "g", "c", "c", "t", "a", "c", "c", "a", "g", "g", "a", "c", "t", "g", "t", "g", "a", "a", "g", "a", "a", "a", "c", "t", "c", "t", "t", "g", "c", "a", "g", "c", "c", "t", "g", "c", "c", "a", "g", "a", "c", "a", "c", "t", "g", "c", "a", "g", "a", "g", "t", "t", "a", "c", "a", 
"c", "c", "c", "a", "c", "a", "c", "t", "g", "a", "t", "g", "a", "g", "g", "a", "c", "c", "c", "c", "c", "a", "g", "a", "t", "g", "t", "c", "a", "a", "t", "g", "g", "t", "t", "g", "a", "a", "g", "a", "c", "t", "g", "t", "c", "a", "t", "g", "c", "t", "t", "c", "a", "g", "a", "g", "c", "a", "t", "a", "a", "t", "a", "g", "c", "c", "c", "g", "a", "t", "a", "t", "c", "c", "t", "c", "c", "a", "t", "t", "c", "c", "g", "t", "c", "t", "c", "a", "t", "c", "c", "t", "a", "g", "c", "c", "a", "g", "t", "c", "a", 
"g", "t", "c", "c", "g", "c", "t", "c", "t", "g", "t", "c", "a", "a", "c", "a", "g", "c", "c", "c", "c", "a", "g", "c", "a", "t", "g", "c", "c", "t", "g", "c", "c", "c", "t", "g", "g", "a", "g", "a", "g", "t", "g", "g", "c", "t", "a", "c", "a", "c", "a", "c", "a", "g", "a", "t", "c", "a", "g", "c", "c", "c", "a", "g", "a", "g", "c", "a", "a", "g", "g", "a", "t", "c", "c", "c", "t", "g", "t", "c", "c", "g", "c", "a", "c", "c", "c", "t", "c", "t", "a", "t", "g", "c", "a", "g", "a", "a", "c", "a", "t", 
"g", "g", "a", "g", "a", "c", "c", "a", "g", "c", "c", "c", "c", "a", "t", "g", "a", "t", "g", "g", "a", "t", "g", "t", "g", "c", "c", "t", "t", "c", "c", "g", "t", "a", "t", "c", "a", "g", "a", "c", "c", "a", "c", "t", "c", "t", "c", "a", "g", "c", "a", "g", "g", "t", "g", "g", "t", "a", "g", "a", "c", "a", "g", "c", "g", "g", "c", "t", "t", "c", "a", "g", "t", "g", "a", "t", "c", "t", "g", "g", "g", "c", "a", "g", "c", "a", "t", "c", "g", "a", "g", "a", "g", "t", "a", "c", "c", "a", "c", "a", "g", 
"a", "g", "a", "a", "c", "t", "a", "t", "g", "a", "g", "a", "a", "c", "c", "c", "a", "a", "g", "c", "a", "g", "c", "t", "a", "t", "g", "a", "t", "t", "c", "c", "a", "c", "c", "a", "t", "g", "g", "g", "c", "a", "g", "c", "a", "g", "c", "a", "t", "t", "t", "g", "t", "g", "g", "g", "a", "a", "t", "a", "a", "t", "t", "c", "c", "t", "c", "t", "c", "a", "g", "a", "g", "c", "a", "g", "c", "t", "g", "c", "t", "c", "g", "t", "a", "t", "g", "g", "c", "g", "g", "c", "c", "t", "g", "t", "c", "g", "t", "c", "t", 
"t", "c", "a", "a", "g", "c", "a", "g", "c", "c", "t", "c", "a", "c", "c", "c", "a", "g", "a", "a", "c", "a", "g", "t", "t", "g", "t", "g", "t", "t", "g", "t", "t", "a", "c", "t", "c", "a", "g", "c", "a", "a", "a", "t", "g", "g", "c", "c", "a", "a", "c", "a", "t", "g", "g", "g", "c", "a", "a", "c", "a", "g", "c", "t", "g", "c", "a", "g", "c", "a", "t", "g", "c", "t", "g", "c", "a", "a", "c", "a", "g", "a", "a", "c", "a", "c", "t", "g", "t", "c", "c", "a", "a", "c", "c", "a", "g", "c", "c", "g", "c", 
"c", "a", "a", "c", "t", "g", "c", "a", "a", "t", "a", "t", "c", "a", "a", "g", "t", "c", "a", "c", "c", "g", "c", "a", "g", "a", "c", "t", "t", "g", "t", "g", "t", "g", "g", "t", "g", "g", "a", "a", "a", "g", "g", "c", "c", "t", "c", "c", "c", "a", "g", "t", "a", "a", "c", "c", "a", "g", "c", "a", "g", "c", "c", "a", "c", "c", "c", "c", "c", "g", "c", "c", "a", "c", "c", "a", "c", "c", "c", "c", "c", "g", "c", "c", "g", "c", "c", "a", "c", "c", "a", "c", "c", "a", "c", "a", "g", "c", "a", "g", "c", 
"c", "g", "c", "a", "g", "c", "c", "g", "c", "c", "g", "c", "c", "a", "c", "a", "g", "c", "a", "a", "c", "a", "g", "g", "c", "g", "g", "c", "c", "c", "c", "a", "c", "a", "g", "c", "c", "t", "c", "c", "c", "c", "c", "a", "c", "c", "a", "c", "a", "g", "c", "c", "g", "c", "a", "g", "c", "a", "g", "c", "a", "g", "c", "a", "g", "c", "a", "g", "c", "a", "a", "c", "a", "g", "c", "a", "g", "c", "a", "g", "c", "c", "c", "c", "c", "t", "c", "c", "a", "c", "c", "a", "c", "a", "g", "c", "a", "g", "c", "a", "g", 
"c", "c", "c", "c", "a", "g", "c", "c", "c", "c", "c", "t", "c", "c", "a", "c", "c", "a", "c", "a", "g", "c", "a", "g", "c", "a", "g", "c", "c", "c", "c", "c", "t", "c", "t", "g", "t", "c", "t", "c", "a", "g", "t", "g", "c", "a", "g", "t", "a", "t", "g", "a", "a", "c", "a", "a", "c", "a", "g", "c", "t", "t", "c", "a", "c", "t", "g", "c", "a", "g", "c", "c", "c", "c", "c", "a", "t", "g", "a", "t", "a", "a", "t", "g", "g", "a", "g", "a", "t", "a", "c", "c", "c", "g", "a", "g", "t", "c", "t", "g", "g", 
"a", "a", "g", "c", "a", "c", "t", "g", "g", "g", "a", "a", "t", "a", "t", "c", "a", "g", "t", "a", "t", "c", "t", "a", "c", "g", "a", "g", "a", "g", "g", "a", "t", "t", "c", "c", "a", "g", "g", "g", "g", "a", "t", "t", "t", "t", "g", "g", "t", "g", "c", "a", "g", "g", "c", "a", "g", "c", "t", "a", "c", "t", "c", "c", "c", "a", "a", "c", "c", "a", "t", "c", "a", "g", "c", "c", "a", "c", "c", "t", "t", "c", "a", "g", "t", "c", "t", "a", "g", "c", "c", "a", "a", "g", "c", "t", "g", "c", "a", "g", "c", 
"a", "g", "c", "t", "g", "a", "c", "c", "a", "a", "c", "a", "c", "c", "a", "t", "c", "a", "t", "g", "g", "a", "c", "c", "c", "t", "c", "a", "t", "g", "c", "c", "a", "t", "g", "c", "c", "t", "t", "a", "c", "a", "g", "t", "c", "a", "t", "t", "c", "t", "c", "c", "g", "g", "c", "t", "g", "t", "g", "a", "c", "t", "t", "c", "c", "t", "a", "t", "g", "c", "a", "a", "c", "c", "a", "g", "t", "g", "t", "t", "t", "c", "t", "c", "t", "g", "t", "c", "c", "a", "a", "c", "a", "c", "g", "g", "g", "a", "c", "t", "g", 
"g", "c", "t", "c", "a", "g", "c", "t", "a", "g", "c", "t", "c", "c", "a", "t", "c", "t", "c", "a", "t", "c", "c", "c", "t", "t", "a", "g", "c", "c", "g", "g", "g", "a", "c", "c", "c", "c", "t", "c", "a", "a", "g", "c", "a", "c", "a", "a", "g", "c", "c", "a", "c", "c", "a", "t", "g", "a", "c", "t", "c", "c", "a", "c", "c", "c", "c", "c", "a", "a", "a", "t", "c", "t", "g", "g", "c", "g", "t", "c", "t", "a", "c", "t", "a", "c", "t", "a", "t", "g", "a", "a", "c", "c", "t", "c", "a", "c", "g", "t", "c", 
"a", "c", "c", "t", "c", "t", "g", "c", "t", "a", "c", "a", "g", "t", "g", "c", "a", "a", "c", "a", "t", "g", "t", "c", "t", "g", "c", "c", "a", "c", "c", "a", "a", "c", "a", "t", "c", "g", "g", "a", "a", "t", "t", "c", "c", "t", "c", "a", "c", "a", "c", "t", "c", "a", "g", "a", "g", "g", "t", "t", "g", "c", "a", "a", "g", "g", "g", "c", "a", "g", "a", "t", "g", "c", "c", "a", "g", "t", "c", "a", "a", "g", "g", "g", "g", "c", "a", "c", "a", "t", "t", "t", "c", "t", "a", "t", "c", "c", "g", "t", "t", 
"c", "c", "a", "a", "g", "t", "c", "t", "g", "c", "a", "c", "c", "t", "t", "t", "a", "c", "c", "c", "t", "c", "t", "g", "c", "a", "a", "c", "t", "g", "c", "a", "c", "a", "c", "c", "a", "a", "c", "a", "g", "c", "a", "g", "c", "t", "a", "t", "a", "t", "g", "g", "c", "c", "g", "c", "a", "g", "c", "c", "c", "a", "c", "c", "a", "g", "c", "a", "g", "t", "t", "g", "c", "c", "a", "t", "g", "c", "a", "g", "g", "c", "t", "g", "g", "c", "c", "c", "t", "c", "g", "t", "g", "c", "a", "t", "t", "g", "g", "c", "t", 
"g", "t", "t", "c", "a", "g", "c", "g", "t", "g", "g", "c", "a", "t", "g", "a", "a", "c", "a", "t", "g", "g", "g", "g", "g", "t", "t", "a", "a", "t", "t", "t", "a", "a", "t", "g", "c", "c", "c", "a", "c", "t", "c", "c", "a", "g", "c", "c", "t", "a", "t", "a", "a", "t", "g", "t", "c", "a", "a", "t", "t", "c", "c", "a", "t", "g", "a", "a", "t", "a", "t", "g", "a", "a", "c", "a", "c", "c", "t", "t", "g", "a", "a", "t", "g", "c", "c", "a", "t", "g", "a", "a", "c", "a", "g", "t", "t", "a", "t", "c", "g", 
"a", "a", "t", "g", "a", "c", "a", "c", "a", "g", "c", "c", "c", "a", "t", "g", "a", "t", "g", "a", "a", "c", "a", "g", "c", "a", "g", "t", "t", "a", "c", "c", "a", "t", "a", "g", "t", "a", "a", "c", "c", "c", "t", "g", "c", "c", "t", "a", "c", "a", "t", "g", "a", "a", "c", "c", "a", "g", "a", "c", "a", "g", "c", "a", "c", "a", "g", "t", "a", "t", "c", "c", "t", "a", "t", "g", "c", "a", "g", "a", "t", "g", "c", "a", "g", "a", "t", "g", "g", "g", "g", "a", "t", "g", "a", "t", "g", "g", "g", "a", "a", 
"g", "c", "c", "a", "g", "g", "c", "c", "t", "a", "t", "a", "c", "c", "c", "a", "g", "c", "a", "g", "c", "c", "t", "a", "t", "g", "c", "a", "g", "c", "c", "a", "a", "a", "c", "c", "c", "t", "c", "a", "c", "g", "g", "g", "a", "a", "c", "a", "t", "g", "a", "t", "g", "t", "a", "c", "a", "c", "t", "g", "g", "c", "c", "c", "c", "t", "c", "c", "c", "a", "t", "c", "a", "c", "a", "g", "c", "t", "a", "c", "a", "t", "g", "a", "a", "t", "g", "c", "t", "g", "c", "t", "g", "g", "c", "g", "t", "g", "c", "c", "c", 
"a", "a", "g", "c", "a", "g", "t", "c", "a", "c", "t", "t", "a", "a", "c", "g", "g", "a", "c", "c", "t", "t", "a", "c", "a", "t", "g", "a", "g", "g", "a", "g", "a", "t", "g", "a", "g", "c", "g", "a", "g", "g", "t", "g", "g", "a", "c", "c", "g", "g", "c", "a", "g", "t", "c", "a", "g", "a", "a", "g", "c", "t", "t", "a", "a", "a", "t", "a", "t", "a", "t", "a", "t", "a", "a", "a", "t", "a", "a", "a", "g", "g", "a", "a", "c", "t", "t", "t", "t", "t", "a", "t", "a", "c", "t", "g", "a", "c", "a", "a", "a", 
"c", "c", "a", "g", "a", "g", "a", "a", "a", "a", "a", "a", "a", "t", "g", "g", "a", "c", "c", "t", "t", "t", "t", "t", "t", "c", "c", "a", "a", "t", "t", "a", "a", "a", "a", "t", "a", "t", "t", "a", "c", "t", "g", "t", "a", "g", "a", "g", "t", "t", "a", "g", "a", "g", "g", "a", "g", "t", "t", "t", "t", "t", "c", "t", "t", "t", "g", "g", "t", "t", "t", "a", "t", "t", "a", "t", "t", "a", "t", "t", "a", "c", "t", "g", "t", "t", "t", "t", "t", "g", "t", "t", "t", "t", "g", "t", "t", "t", "t", "t", "a", 
"g", "a", "a", "a", "a", "c", "c", "t", "g", "a", "t", "c", "t", "c", "t", "t", "t", "t", "t", "g", "g", "g", "g", "g", "t", "t", "c", "a", "a", "c", "t", "t", "t", "g", "t", "t", "t", "t", "g", "g", "g", "t", "t", "t", "t", "t", "g", "t", "t", "t", "t", "c", "t", "t", "c", "a", "c", "a", "g", "t", "c", "t", "t", "g", "a", "a", "c", "a", "t", "t", "t", "t", "a", "c", "a", "g", "t", "a", "g", "a", "a", "c", "t", "c", "a", "t", "c", "t", "a", "a", "a", "g", "a", "t", "g", "g", "a", "t", "t", "t", "g", 
"g", "g", "t", "a", "g", "g", "g", "a", "a", "a", "c", "a", "t", "g", "c", "a", "c", "a", "g", "a", "a", "t", "c", "t", "t", "t", "t", "c", "a", "t", "a", "a", "t", "t", "a", "a", "a", "a", "g", "g", "a", "g", "c", "c", "t", "t", "a", "c", "t", "t", "t", "c", "t", "t", "t", "a", "t", "a", "t", "a", "c", "c", "a", "c", "a", "t", "g", "g", "a", "c", "a", "g", "a", "a", "g", "t", "t", "a", "t", "g", "t", "c", "a", "a", "c", "g", "t", "g", "a", "a", "t", "t", "t", "a", "t", "t", "t", "t", "t", "a", "t", 
"t", "t", "t", "a", "c", "a", "a", "t", "g", "t", "a", "t", "g", "t", "t", "t", "c", "c", "c", "c", "t", "c", "a", "c", "t", "g", "t", "c", "t", "g", "c", "a", "g", "c", "t", "c", "c", "c", "g", "c", "t", "g", "t", "t", "g", "t", "c", "a", "t", "t", "t", "t", "a", "a", "a", "t", "g", "t", "t", "a", "t", "a", "t", "a", "t", "a", "c", "a", "t", "c", "t", "c", "a", "a", "g", "g", "g", "t", "c", "a", "c", "c", "c", "a", "g", "g", "c", "c", "c", "t", "g", "t", "c", "c", "t", "c", "c", "a", "g", "a", "c", 
"c", "c", "a", "a", "c", "c", "t", "t", "c", "a", "t", "t", "t", "c", "c", "c", "a", "c", "t", "t", "c", "a", "t", "t", "c", "c", "a", "a", "c", "a", "g", "g", "a", "g", "g", "c", "a", "c", "t", "t", "a", "g", "g", "g", "g", "a", "a", "c", "t", "g", "g", "g", "a", "t", "g", "g", "g", "g", "a", "c", "g", "t", "g", "g", "a", "g", "a", "a", "c", "a", "a", "c", "c", "c", "a", "a", "g", "c", "t", "c", "c", "t", "t", "a", "a", "a", "c", "t", "t", "a", "a", "t", "g", "t", "t", "g", "t", "t", "g", "t", "t", 
"g", "t", "t", "a", "t", "t", "a", "t", "t", "c", "a", "t", "a", "a", "a", "g", "t", "g", "a", "a", "g", "c", "a", "g", "g", "t", "a", "a", "t", "g", "t", "t", "t", "c", "t", "c", "c", "t", "t", "g", "t", "a", "a", "a", "a", "t", "t", "c", "c", "c", "t", "c", "c", "c", "c", "t", "c", "c", "t", "c", "c", "c", "t", "g", "t", "g", "t", "g", "t", "g", "c", "g", "c", "g", "c", "a", "c", "a", "c", "a", "c", "a", "c", "a", "c", "a", "c", "a", "c", "a", "c", "a", "c", "a", "c", "a", "c", "a", "c", "a", "c", 
"c", "c", "c", "c", "t", "c", "t", "g", "g", "a", "a", "a", "c", "t", "t", "t", "t", "c", "c", "c", "c", "a", "a", "g", "a", "g", "t", "g", "t", "t", "t", "c", "t", "a", "g", "g", "t", "a", "g", "a", "c", "t", "t", "c", "a", "t", "t", "g", "a", "a", "a", "t", "t", "g", "t", "t", "t", "t", "t", "c", "c", "t", "t", "a", "a", "t", "c", "a", "a", "g", "t", "a", "t", "a", "a", "t", "a", "t", "a", "a", "t", "t", "c", "t", "t", "t", "t", "t", "t", "t", "t", "t", "t", "a", "a", "a", "a", "t", "a", "t", "t", 
"c", "c", "c", "a", "c", "t", "c", "a", "g", "c", "a", "c", "t", "c", "a", "g", "a", "g", "a", "c", "a", "c", "a", "a", "a", "a", "a", "t", "a", "c", "t", "g", "t", "a", "a", "g", "t", "c", "t", "c", "a", "c", "t", "t", "a", "a", "c", "a", "g", "c", "a", "g", "a", "a", "t", "c", "t", "c", "a", "g", "a", "g", "g", "a", "a", "a", "g", "c", "t", "g", "t", "t", "t", "g", "c", "a", "a", "t", "c", "c", "t", "a", "c", "t", "c", "c", "a", "g", "c", "c", "t", "t", "t", "g", "g", "a", "g", "g", "a", "c", "t", 
"c", "a", "g", "a", "g", "g", "g", "t", "c", "a", "g", "c", "t", "a", "a", "c", "a", "a", "t", "c", "a", "g", "a", "a", "a", "g", "g", "g", "g", "a", "g", "g", "t", "g", "t", "a", "c", "c", "t", "c", "t", "t", "g", "g", "t", "c", "t", "g", "t", "a", "c", "c", "a", "c", "c", "t", "g", "g", "t", "g", "g", "a", "c", "c", "a", "g", "c", "c", "a", "t", "a", "a", "c", "a", "t", "g", "c", "a", "c", "a", "c", "t", "c", "c", "a", "c", "t", "c", "g", "c", "c", "t", "c", "t", "g", "t", "a", "g", "t", "a", "t", 
"g", "t", "a", "c", "t", "t", "g", "g", "a", "a", "a", "t", "g", "t", "g", "g", "a", "c", "t", "a", "a", "g", "g", "g", "t", "c", "t", "t", "g", "t", "g", "c", "t", "t", "g", "c", "a", "c", "c", "t", "t", "t", "g", "a", "c", "t", "c", "t", "g", "g", "t", "a", "a", "c", "c", "c", "t", "c", "a", "g", "a", "g", "c", "a", "a", "g", "c", "c", "c", "c", "t", "g", "t", "g", "a", "t", "t", "t", "g", "c", "c", "t", "g", "t", "c", "a", "t", "a", "t", "c", "t", "t", "a", "t", "c", "c", "a", "g", "t", "c", "t", 
"c", "c", "a", "c", "g", "a", "a", "c", "g", "a", "c", "t", "g", "t", "a", "g", "t", "g", "t", "c", "a", "g", "t", "g", "a", "c", "t", "t", "a", "g", "a", "a", "a", "a", "c", "c", "c", "c", "t", "g", "g", "t", "g", "c", "a", "g", "a", "c", "g", "g", "a", "g", "t", "c", "c", "c", "a", "a", "g", "g", "g", "a", "g", "a", "t", "g", "a", "t", "g", "g", "t", "g", "t", "g", "a", "c", "t", "c", "t", "t", "g", "t", "a", "g", "c", "t", "g", "c", "a", "g", "a", "a", "g", "t", "g", "a", "t", "g", "c", "a", "t", 
"a", "c", "c", "t", "c", "t", "c", "g", "t", "t", "t", "t", "c", "a", "t", "t", "t", "t", "g", "t", "c", "t", "t", "g", "a", "g", "a", "t", "c", "c", "t", "g", "a", "a", "t", "t", "c", "a", "c", "c", "c", "c", "c", "a", "a", "g", "a", "a", "c", "c", "a", "g", "t", "g", "t", "g", "c", "a", "c", "t", "a", "g", "c", "c", "c", "c", "t", "c", "t", "c", "c", "t", "g", "t", "g", "a", "g", "g", "a", "t", "g", "a", "g", "c", "a", "a", "g", "g", "a", "g", "a", "g", "a", "c", "c", "c", "a", "c", "c", "a", "c", 
"c", "a", "g", "c", "a", "t", "a", "g", "t", "a", "g", "g", "g", "c", "a", "c", "a", "g", "c", "t", "g", "g", "c", "a", "g", "t", "a", "g", "g", "g", "c", "t", "t", "c", "a", "g", "g", "a", "g", "g", "c", "t", "c", "a", "c", "a", "t", "g", "t", "t", "g", "t", "c", "t", "c", "a", "c", "t", "a", "g", "t", "t", "t", "g", "c", "c", "c", "g", "t", "t", "c", "t", "c", "t", "t", "c", "c", "t", "a", "c", "t", "c", "g", "c", "t", "c", "c", "a", "g", "g", "g", "a", "t", "a", "g", "g", "t", "a", "a", "a", "a", 
"a", "a", "c", "t", "a", "t", "a", "t", "a", "t", "a", "t", "a", "a", "t", "t", "a", "t", "a", "a", "t", "t", "a", "t", "a", "t", "a", "t", "a", "t", "a", "t", "a", "t", "t", "a", "t", "a", "t", "a", "t", "t", "c", "c", "a", "t", "c", "a", "t", "t", "a", "g", "a", "a", "g", "a", "t", "g", "g", "a", "a", "a", "c", "t", "a", "t", "t", "a", "t", "a", "c", "c", "a", "g", "t", "t", "g", "g", "t", "a", "t", "g", "t", "g", "c", "a", "g", "t", "c", "a", "a", "a", "t", "a", "t", "c", "c", "a", "a", "a", "a", 
"g", "g", "a", "g", "g", "a", "c", "a", "t", "a", "a", "t", "g", "c", "t", "t", "a", "a", "a", "a", "a", "a", "t", "t", "a", "c", "c", "t", "g", "t", "a", "a", "g", "c", "a", "t", "a", "a", "a", "t", "t", "c", "t", "c", "t", "c", "c", "t", "t", "t", "a", "t", "t", "t", "g", "t", "a", "c", "a", "t", "t", "t", "t", "a", "t", "a", "t", "a", "g", "a", "t", "a", "a", "a", "t", "t", "t", "t", "t", "a", "a", "a", "g", "t", "a", "c", "t", "a", "a", "t", "t", "a", "g", "g", "c", "a", "t", "t", "a", "c", "a", 
"t", "t", "t", "t", "t", "t", "t", "c", "a", "a", "a", "t", "g", "c", "a", "c", "a", "g", "g", "t", "t", "t", "g", "t", "t", "g", "g", "g", "c", "t", "t", "t", "t", "t", "t", "a", "t", "a", "g", "a", "c", "c", "t", "t", "a", "a", "t", "t", "g", "g", "c", "t", "t", "t", "c", "t", "c", "a", "a", "t", "t", "a", "a", "g", "t", "g", "t", "g", "t", "t", "a", "g", "c", "t", "a", "g", "a", "a", "a", "a", "g", "c", "a", "g", "a", "a", "t", "t", "c", "c", "a", "c", "a", "c", "t", "g", "t", "c", "c", "c", "g", 
"c", "t", "a", "t", "c", "a", "a", "c", "t", "c", "t", "g", "a", "g", "c", "a", "t", "g", "c", "g", "c", "a", "a", "g", "g", "c", "t", "g", "c", "g", "t", "a", "g", "g", "a", "c", "c", "c", "a", "g", "t", "t", "t", "c", "t", "c", "t", "g", "t", "a", "t", "a", "t", "a", "c", "t", "g", "t", "t", "c", "c", "g", "g", "t", "t", "c", "c", "c", "a", "g", "t", "c", "a", "t", "c", "t", "c", "t", "g", "t", "a", "g", "a", "a", "t", "g", "t", "g", "c", "a", "c", "c", "g", "t", "g", "c", "t", "g", "c", "c", "c", 
"t", "c", "t", "c", "c", "c", "a", "c", "a", "t", "c", "t", "t", "c", "a", "g", "c", "t", "a", "t", "g", "t", "c", "a", "t", "t", "g", "c", "t", "t", "c", "c", "t", "g", "g", "a", "t", "g", "g", "g", "a", "t", "g", "g", "g", "g", "c", "a", "g", "g", "g", "a", "t", "g", "g", "g", "a", "g", "g", "g", "a", "g", "g", "g", "a", "a", "g", "g", "g", "a", "g", "g", "t", "c", "t", "a", "t", "t", "t", "g", "g", "g", "a", "g", "g", "a", "g", "g", "g", "t", "g", "g", "g", "t", "c", "a", "a", "g", "g", "c", "a", 
"g", "a", "a", "g", "g", "a", "g", "a", "c", "g", "c", "t", "g", "t", "t", "g", "a", "a", "a", "t", "g", "a", "g", "g", "g", "c", "c", "g", "t", "g", "a", "a", "t", "t", "c", "a", "c", "t", "t", "t", "c", "t", "g", "t", "t", "g", "g", "t", "t", "t", "g", "c", "a", "g", "t", "t", "g", "t", "g", "t", "t", "t", "g", "g", "g", "t", "t", "t", "c", "t", "t", "t", "g", "t", "t", "t", "t", "g", "t", "t", "t", "t", "g", "t", "t", "t", "t", "t", "a", "a", "a", "t", "t", "c", "a", "a", "t", "c", "a", "g", "g", 
"c", "a", "g", "c", "t", "c", "c", "c", "t", "t", "t", "t", "c", "t", "g", "c", "a", "a", "g", "c", "c", "t", "c", "t", "t", "t", "g", "t", "g", "a", "c", "t", "g", "t", "a", "g", "a", "a", "c", "t", "a", "t", "t", "g", "t", "a", "g", "a", "a", "a", "a", "a", "a", "a", "a", "a", "t", "a", "t", "g", "t", "t", "c", "t", "t", "t", "t", "c", "t", "a", "t", "a", "t", "t", "a", "t", "a", "a", "a", "a", "g", "a", "a", "a", "a", "t", "t", "a", "t", "c", "c", "a", "a", "c", "a", "c", "g", "g", "t", "a", "a", 
"t", "a", "t", "t", "g", "g", "t", "a", "c", "c", "t", "g", "t", "c", "a", "t", "t", "t", "t", "t", "t", "c", "a", "c", "t", "t", "c", "t", "g", "t", "t", "t", "t", "a", "a", "a", "a", "a", "a", "a", "t", "g", "t", "a", "t", "t", "t", "t", "t", "a", "g", "c", "a", "a", "g", "a", "t", "a", "a", "c", "t", "t", "g", "g", "g", "t", "a", "a", "t", "c", "t", "t", "c", "t", "a", "a", "a", "a", "a", "a", "g", "a", "a", "a", "t", "t", "t", "a", "a", "a", "a", "a", "c", "t", "c", "a", "c", "t", "t", "g", "t", 
"t", "a", "g", "t", "g", "a", "c", "t", "t", "t", "g", "a", "t", "g", "c", "c", "t", "t", "t", "t", "a", "a", "a", "a", "t", "g", "a", "g", "a", "g", "c", "t", "t", "t", "t", "t", "c", "a", "t", "t", "t", "c", "a", "t", "t", "c", "c", "a", "t", "c", "t", "t", "t", "a", "a", "a", "a", "t", "t", "t", "t", "t", "t", "a", "t", "c", "t", "t", "t", "g", "t", "t", "g", "t", "a", "g", "a", "a", "t", "a", "t", "t", "a", "a", "a", "a", "a", "c", "t", "a", "t", "t", "t", "t", "a", "a", "g", "a", "a", "a", "g", 
"a", "t", "a", "a", "a", "a", "a", "t", "t", "c", "t", "c", "t", "t", "t", "a", "a", "a", "g", "a", "g", "a", "t", "g", "t", "c", "t", "a", "g", "a", "g", "t", "g", "t", "g", "t", "g", "a", "a", "t", "a", "g", "a", "g", "c", "c", "c", "c", "a", "g", "a", "t", "g", "c", "c", "t", "c", "t", "a", "a", "a", "a", "g", "c", "c", "g", "c", "a", "t", "g", "t", "a", "c", "a", "a", "a", "c", "c", "g", "a", "g", "t", "c", "t", "a", "c", "t", "c", "c", "c", "g", "t", "c", "t", "g", "t", "t", "t", "a", "t", "a", 
"t", "t", "t", "g", "c", "t", "t", "t", "c", "c", "t", "g", "t", "t", "t", "t", "g", "t", "a", "a", "c", "c", "t", "c", "t", "t", "t", "g", "t", "a", "c", "t", "c", "t", "g", "t", "t", "c", "c", "t", "g", "g", "t", "g", "a", "c", "t", "t", "g", "t", "a", "a", "g", "c", "c", "g", "a", "g", "g", "g", "g", "a", "g", "g", "g", "g", "c", "a", "c", "c", "t", "a", "g", "a", "c", "g", "c", "c", "t", "t", "g", "g", "t", "g", "t", "t", "t", "c", "t", "c", "c", "a", "t", "g", "t", "c", "a", "t", "a", "c", "g", 
"c", "t", "c", "c", "t", "g", "g", "c", "c", "a", "g", "g", "c", "a", "g", "c", "c", "c", "c", "c", "c", "t", "c", "c", "c", "t", "c", "t", "c", "c", "t", "t", "g", "t", "a", "t", "g", "t", "a", "a", "t", "a", "t", "c", "t", "t", "t", "t", "c", "c", "c", "c", "c", "t", "t", "t", "c", "t", "a", "g", "c", "a", "a", "g", "t", "a", "c", "t", "t", "t", "c", "a", "a", "a", "a", "g", "a", "a", "c", "t", "c", "t", "g", "t", "a", "c", "a", "t", "t", "t", "t", "a", "a", "c", "a", "t", "a", "a", "a", "a", "a", 
"a", "a", "a", "t", "a", "a", "a", "t", "t", "a", "t", "g", "t", "t", "g", "a", "g", "c", "c", "a", "t", "t", "t", "t", "g", "g", "a")
>mKAT6B
c("g", "g", "a", "g", "g", "a", "g", "g", "a", "g", "g", "c", "g", "g", "a", "g", "g", "a", "g", "g", "a", "g", "a", "a", "g", "g", "a", "g", "g", "c", "g", "g", "c", "g", "g", "c", "g", "g", "t", "g", "g", "g", "t", "c", "c", "c", "g", "g", "g", "c", "g", "g", "g", "g", "g", "g", "a", "g", "c", "g", "c", "g", "g", "c", "g", "c", "t", "g", "c", "g", "g", "a", "c", "c", "c", "g", "g", "g", "c", "g", "g", "c", "t", "g", "g", "c", "a", "a", "a", "g", "g", "a", "c", "g", "a", "g", "g", "c", "g", "g", 
"a", "g", "g", "c", "t", "g", "a", "g", "g", "a", "a", "g", "g", "c", "a", "g", "c", "g", "g", "g", "g", "a", "g", "a", "c", "c", "c", "g", "g", "t", "c", "t", "g", "c", "a", "g", "c", "a", "a", "c", "a", "a", "a", "g", "g", "g", "c", "a", "g", "c", "a", "a", "g", "c", "g", "a", "t", "t", "g", "g", "c", "c", "g", "g", "g", "c", "t", "g", "g", "a", "g", "g", "c", "g", "a", "g", "g", "t", "c", "t", "t", "g", "g", "t", "t", "t", "c", "c", "t", "a", "a", "a", "g", "a", "t", "g", "t", "c", "t", "t", "t", 
"c", "a", "c", "t", "t", "g", "a", "a", "g", "a", "g", "t", "g", "c", "a", "g", "t", "c", "c", "t", "t", "c", "c", "c", "a", "t", "t", "g", "g", "t", "g", "a", "a", "c", "t", "a", "a", "g", "a", "c", "a", "a", "c", "t", "c", "t", "c", "c", "a", "c", "g", "t", "t", "g", "c", "c", "t", "g", "g", "c", "a", "g", "t", "c", "a", "g", "t", "c", "c", "t", "c", "t", "c", "t", "t", "t", "a", "a", "g", "g", "a", "t", "g", "g", "t", "t", "g", "t", "c", "c", "c", "t", "a", "t", "g", "c", "t", "g", "t", "t", "g", 
"c", "t", "t", "c", "a", "c", "a", "t", "g", "g", "g", "c", "t", "g", "g", "g", "a", "t", "c", "c", "t", "c", "t", "g", "c", "c", "c", "t", "t", "g", "t", "g", "t", "t", "g", "a", "a", "t", "t", "g", "t", "g", "a", "c", "t", "t", "t", "g", "g", "a", "a", "t", "g", "t", "g", "c", "a", "g", "g", "t", "t", "g", "t", "g", "t", "t", "a", "a", "g", "t", "a", "c", "a", "a", "g", "g", "c", "g", "a", "a", "t", "c", "t", "c", "t", "a", "t", "g", "g", "g", "t", "a", "a", "c", "g", "t", "c", "t", "g", "t", "g", 
"t", "t", "g", "g", "a", "g", "a", "a", "g", "c", "c", "a", "t", "t", "t", "g", "t", "c", "a", "a", "c", "c", "a", "t", "g", "g", "t", "a", "a", "a", "a", "c", "t", "t", "g", "c", "a", "a", "a", "c", "c", "c", "a", "c", "t", "t", "t", "a", "c", "a", "c", "a", "g", "a", "g", "t", "g", "g", "a", "t", "t", "c", "t", "t", "g", "a", "a", "g", "c", "a", "g", "t", "g", "c", "a", "g", "a", "a", "a", "a", "t", "c", "a", "a", "g", "a", "a", "g", "c", "a", "g", "a", "a", "g", "c", "a", "g", "c", "g", "g", "c", 
"c", "c", "t", "c", "a", "g", "a", "a", "g", "a", "g", "a", "g", "g", "a", "t", "c", "t", "g", "c", "c", "a", "t", "g", "c", "g", "g", "t", "c", "a", "g", "c", "a", "c", "g", "t", "c", "c", "c", "a", "t", "g", "g", "g", "t", "t", "g", "g", "a", "c", "a", "a", "g", "a", "a", "a", "a", "c", "a", "g", "t", "c", "t", "c", "g", "g", "a", "a", "c", "a", "g", "c", "t", "g", "g", "a", "a", "c", "t", "t", "a", "g", "t", "g", "t", "t", "c", "a", "g", "g", "a", "t", "g", "g", "c", "t", "c", "c", "g", "t", "t", 
"c", "t", "c", "a", "a", "a", "g", "t", "c", "a", "c", "c", "a", "a", "c", "a", "a", "a", "g", "g", "c", "c", "t", "t", "g", "c", "t", "t", "c", "a", "t", "a", "t", "a", "a", "g", "g", "a", "c", "c", "c", "a", "g", "a", "c", "a", "a", "t", "c", "c", "t", "g", "g", "g", "c", "g", "t", "t", "t", "t", "t", "c", "a", "t", "c", "g", "g", "t", "t", "a", "a", "a", "c", "c", "g", "g", "g", "c", "a", "c", "t", "t", "t", "c", "c", "c", "c", "a", "a", "g", "c", "c", "a", "a", "c", "c", "a", "a", "g", "g", "g", 
"g", "t", "c", "c", "a", "a", "a", "g", "g", "a", "c", "c", "g", "c", "c", "g", "t", "g", "t", "a", "a", "t", "g", "a", "t", "c", "t", "a", "c", "g", "c", "a", "a", "t", "g", "t", "g", "g", "a", "t", "t", "g", "g", "a", "a", "t", "a", "a", "a", "c", "t", "t", "t", "t", "a", "a", "a", "g", "a", "g", "a", "g", "c", "a", "a", "t", "c", "g", "a", "a", "g", "g", "c", "c", "t", "t", "g", "a", "g", "g", "a", "g", "c", "c", "a", "a", "a", "c", "g", "g", "c", "t", "c", "c", "t", "c", "c", "t", "t", "g", "a", 
"a", "g", "a", "a", "c", "a", "t", "t", "g", "a", "g", "a", "a", "g", "t", "a", "t", "c", "t", "g", "a", "g", "a", "a", "g", "c", "c", "a", "g", "a", "g", "t", "g", "a", "t", "c", "t", "t", "a", "c", "a", "g", "g", "c", "a", "c", "c", "a", "c", "c", "a", "a", "c", "c", "a", "t", "c", "c", "a", "g", "c", "c", "t", "t", "t", "c", "a", "g", "c", "a", "g", "a", "g", "g", "t", "t", "g", "c", "g", "g", "c", "t", "a", "g", "g", "g", "g", "c", "c", "a", "a", "g", "c", "g", "t", "g", "c", "t", "g", "t", "g", 
"a", "a", "c", "a", "a", "t", "g", "g", "g", "a", "g", "g", "t", "t", "a", "c", "t", "g", "a", "a", "g", "g", "a", "a", "g", "g", "a", "c", "c", "a", "c", "a", "g", "t", "a", "c", "a", "g", "g", "g", "t", "c", "a", "a", "t", "a", "g", "t", "g", "g", "g", "a", "g", "c", "t", "c", "a", "g", "a", "t", "g", "g", "c", "a", "a", "a", "g", "g", "g", "g", "c", "g", "c", "c", "c", "c", "a", "g", "t", "a", "c", "c", "c", "c", "a", "g", "t", "g", "c", "t", "t", "t", "t", "c", "c", "g", "t", "c", "c", "t", "c", 
"a", "c", "t", "c", "c", "c", "g", "c", "c", "c", "g", "t", "c", "a", "g", "c", "c", "t", "t", "c", "t", "a", "c", "c", "c", "c", "a", "t", "g", "a", "g", "a", "a", "a", "g", "a", "c", "c", "a", "g", "c", "c", "c", "c", "g", "t", "g", "c", "c", "g", "a", "t", "c", "c", "c", "a", "t", "t", "c", "c", "a", "a", "t", "a", "t", "g", "t", "a", "g", "c", "t", "t", "c", "t", "g", "t", "t", "t", "g", "g", "g", "g", "a", "c", "t", "a", "a", "a", "g", "a", "g", "t", "c", "a", "a", "a", "t", "c", "g", "t", "g", 
"a", "a", "a", "a", "g", "a", "a", "a", "c", "c", "a", "g", "a", "a", "g", "a", "a", "c", "t", "c", "c", "t", "g", "t", "c", "t", "t", "g", "t", "g", "c", "a", "g", "a", "t", "t", "g", "t", "g", "g", "c", "a", "g", "t", "a", "g", "t", "g", "g", "a", "c", "a", "c", "c", "c", "a", "t", "c", "c", "t", "g", "t", "c", "t", "g", "a", "a", "g", "t", "t", "t", "t", "g", "t", "c", "c", "t", "g", "a", "g", "t", "t", "a", "a", "c", "c", "g", "c", "a", "a", "a", "t", "g", "t", "g", "a", "a", "g", "g", "c", "c", 
"t", "t", "g", "a", "g", "g", "t", "g", "g", "c", "a", "g", "t", "g", "c", "a", "t", "c", "g", "a", "g", "t", "g", "c", "a", "a", "g", "a", "c", "g", "t", "g", "c", "a", "g", "c", "g", "c", "a", "t", "g", "t", "c", "g", "a", "g", "t", "c", "c", "a", "g", "g", "g", "c", "a", "a", "a", "a", "a", "t", "g", "c", "a", "g", "a", "t", "a", "a", "c", "a", "t", "g", "c", "t", "t", "t", "t", "t", "t", "g", "t", "g", "a", "t", "t", "c", "c", "t", "g", "t", "g", "a", "t", "a", "g", "a", "g", "g", "a", "t", "t", 
"c", "c", "a", "t", "a", "t", "g", "g", "a", "g", "t", "g", "c", "t", "g", "t", "g", "a", "c", "c", "c", "a", "c", "c", "a", "c", "t", "t", "t", "c", "c", "a", "g", "a", "a", "t", "g", "c", "c", "a", "a", "a", "a", "g", "g", "g", "a", "t", "g", "t", "g", "g", "a", "t", "t", "t", "g", "c", "c", "a", "a", "g", "t", "c", "t", "g", "c", "a", "g", "a", "c", "c", "a", "a", "a", "g", "a", "a", "a", "a", "a", "g", "g", "g", "a", "a", "g", "a", "a", "a", "a", "c", "t", "a", "c", "t", "t", "c", "a", "t", "g", 
"a", "g", "a", "a", "a", "g", "c", "t", "g", "c", "a", "c", "a", "a", "a", "t", "a", "a", "a", "a", "c", "g", "g", "c", "g", "a", "t", "a", "t", "g", "c", "a", "a", "a", "a", "c", "c", "c", "a", "t", "t", "g", "g", "a", "c", "g", "a", "c", "c", "g", "a", "a", "a", "a", "a", "t", "a", "a", "a", "t", "t", "a", "a", "a", "g", "c", "a", "a", "c", "g", "a", "t", "t", "g", "t", "t", "g", "t", "c", "t", "g", "t", "a", "a", "c", "c", "a", "g", "t", "g", "a", "t", "g", "a", "a", "g", "g", "a", "t", "c", "c", 
"a", "t", "g", "a", "g", "t", "g", "c", "a", "t", "t", "c", "a", "c", "a", "g", "g", "a", "a", "g", "g", "g", "g", "g", "t", "c", "a", "c", "c", "t", "g", "a", "t", "a", "c", "t", "g", "a", "t", "a", "t", "t", "a", "a", "a", "a", "t", "a", "a", "g", "c", "a", "t", "c", "a", "a", "a", "c", "a", "a", "g", "a", "a", "a", "g", "t", "g", "c", "a", "g", "a", "t", "g", "t", "g", "a", "g", "t", "c", "t", "g", "g", "t", "g", "g", "g", "a", "a", "a", "c", "a", "a", "g", "g", "a", "g", "c", "t", "c", "g", "t", 
"g", "a", "c", "t", "g", "a", "a", "g", "a", "g", "g", "a", "t", "c", "t", "g", "g", "a", "c", "g", "t", "t", "t", "t", "t", "a", "a", "g", "c", "a", "g", "g", "c", "c", "c", "a", "g", "g", "a", "a", "c", "t", "g", "t", "c", "t", "t", "g", "g", "g", "a", "g", "a", "a", "a", "a", "t", "a", "g", "a", "g", "t", "g", "t", "g", "a", "a", "a", "g", "t", "g", "g", "a", "g", "t", "g", "g", "a", "a", "g", "a", "c", "t", "g", "t", "g", "g", "t", "c", "g", "g", "t", "a", "c", "c", "c", "c", "t", "c", "a", "g", 
"t", "a", "a", "t", "a", "g", "a", "g", "t", "t", "c", "g", "g", "g", "a", "a", "a", "t", "a", "c", "g", "a", "g", "a", "t", "c", "c", "a", "a", "a", "c", "c", "t", "g", "g", "t", "a", "c", "t", "c", "c", "t", "c", "g", "c", "c", "t", "t", "a", "c", "c", "c", "a", "c", "a", "g", "g", "a", "a", "t", "a", "t", "g", "c", "a", "a", "g", "a", "t", "t", "a", "c", "c", "a", "a", "a", "g", "c", "t", "t", "t", "a", "c", "c", "t", "g", "t", "g", "t", "g", "a", "a", "t", "t", "c", "t", "g", "t", "c", "t", "t", 
"a", "a", "a", "t", "a", "t", "a", "t", "g", "a", "a", "g", "a", "g", "t", "a", "a", "a", "a", "a", "t", "a", "t", "t", "t", "t", "g", "c", "t", "a", "a", "g", "a", "c", "a", "c", "t", "c", "a", "a", "a", "g", "a", "a", "g", "t", "g", "t", "g", "g", "a", "t", "g", "g", "t", "t", "t", "c", "a", "t", "c", "c", "t", "c", "c", "g", "g", "c", "c", "a", "a", "t", "g", "a", "g", "a", "t", "t", "t", "a", "c", "c", "g", "a", "a", "g", "g", "a", "a", "a", "g", "a", "c", "c", "t", "t", "t", "c", "a", "g", "t", 
"a", "t", "t", "c", "g", "a", "g", "g", "t", "t", "g", "a", "t", "g", "g", "g", "a", "a", "t", "a", "t", "g", "a", "g", "t", "a", "a", "a", "a", "t", "t", "t", "a", "t", "t", "g", "c", "c", "a", "a", "a", "a", "c", "c", "t", "t", "t", "g", "c", "t", "t", "g", "t", "t", "a", "g", "c", "c", "a", "a", "g", "c", "t", "c", "t", "t", "c", "c", "t", "g", "g", "a", "c", "c", "a", "c", "a", "a", "a", "a", "c", "a", "t", "t", "g", "t", "a", "t", "t", "a", "t", "g", "a", "t", "g", "t", "t", "g", "a", "g", "c", 
"c", "a", "t", "t", "c", "c", "t", "t", "t", "t", "t", "t", "a", "t", "g", "t", "c", "c", "t", "t", "a", "c", "a", "a", "a", "a", "a", "a", "t", "g", "a", "t", "g", "a", "a", "a", "a", "a", "g", "g", "c", "t", "g", "t", "c", "a", "t", "c", "t", "g", "g", "t", "t", "g", "g", "a", "t", "a", "c", "t", "t", "c", "t", "c", "c", "a", "a", "g", "g", "a", "a", "a", "a", "g", "c", "t", "c", "t", "g", "c", "c", "a", "g", "c", "a", "g", "a", "a", "g", "t", "a", "t", "a", "a", "t", "g", "t", "g", "t", "c", "c", 
"t", "g", "c", "a", "t", "a", "a", "t", "g", "a", "t", "c", "a", "t", "g", "c", "c", "c", "c", "a", "g", "c", "a", "c", "c", "a", "a", "a", "g", "g", "c", "a", "a", "g", "g", "a", "t", "t", "t", "g", "g", "a", "c", "g", "c", "t", "t", "t", "c", "t", "c", "a", "t", "t", "g", "a", "t", "t", "t", "c", "a", "g", "c", "t", "a", "t", "t", "t", "g", "c", "t", "t", "t", "c", "t", "c", "g", "a", "a", "g", "a", "g", "a", "a", "g", "g", "c", "c", "a", "a", "g", "c", "a", "g", "g", "g", "t", "c", "t", "c", "c", 
"c", "g", "a", "a", "a", "a", "g", "c", "c", "g", "c", "t", "c", "t", "c", "t", "g", "a", "c", "c", "t", "g", "g", "g", "c", "c", "g", "g", "c", "t", "c", "t", "c", "c", "t", "a", "c", "c", "t", "g", "g", "c", "c", "t", "a", "c", "t", "g", "g", "a", "a", "a", "a", "g", "t", "g", "t", "c", "a", "t", "c", "t", "t", "g", "g", "a", "a", "t", "a", "c", "c", "t", "c", "t", "a", "c", "c", "g", "c", "c", "a", "c", "c", "a", "c", "g", "a", "g", "a", "g", "g", "c", "a", "c", "a", "t", "c", "a", "g", "c", "a", 
"t", "c", "a", "a", "g", "g", "c", "c", "a", "t", "t", "a", "g", "c", "a", "g", "a", "g", "c", "c", "a", "c", "a", "g", "g", "c", "a", "t", "g", "t", "g", "c", "c", "c", "a", "c", "a", "t", "g", "a", "c", "a", "t", "c", "g", "c", "c", "a", "c", "c", "a", "c", "t", "c", "t", "g", "c", "a", "g", "c", "a", "c", "c", "t", "c", "c", "a", "c", "a", "t", "g", "a", "t", "t", "g", "a", "c", "a", "g", "g", "a", "g", "g", "g", "a", "t", "g", "g", "c", "a", "g", "g", "t", "t", "t", "g", "t", "c", "a", "t", "c", 
"a", "t", "t", "a", "g", "a", "a", "g", "g", "g", "a", "a", "a", "a", "g", "t", "t", "g", "a", "t", "a", "t", "t", "g", "g", "g", "c", "c", "a", "c", "a", "t", "g", "g", "a", "a", "a", "a", "g", "c", "t", "g", "a", "a", "g", "a", "a", "c", "t", "g", "t", "t", "c", "c", "c", "g", "a", "c", "c", "c", "a", "a", "t", "g", "a", "a", "c", "t", "t", "g", "a", "t", "c", "c", "g", "g", "a", "g", "a", "g", "t", "c", "t", "a", "a", "g", "a", "t", "g", "g", "a", "c", "c", "c", "c", "a", "a", "t", "g", "t", "t", 
"a", "a", "t", "t", "t", "c", "t", "a", "a", "t", "g", "c", "t", "g", "t", "g", "g", "t", "t", "t", "c", "t", "g", "a", "g", "g", "a", "a", "g", "a", "g", "c", "g", "a", "g", "a", "a", "g", "c", "t", "g", "a", "g", "a", "a", "g", "g", "a", "g", "g", "c", "t", "g", "a", "a", "c", "g", "a", "c", "t", "a", "a", "t", "g", "g", "a", "a", "c", "a", "a", "g", "c", "c", "a", "g", "c", "t", "g", "c", "t", "g", "g", "g", "a", "g", "a", "a", "g", "g", "a", "g", "g", "a", "g", "c", "a", "a", "g", "a", "g", "a", 
"t", "c", "c", "t", "g", "t", "c", "g", "t", "c", "c", "a", "g", "a", "g", "t", "t", "a", "g", "c", "a", "g", "t", "a", "g", "g", "c", "a", "a", "t", "c", "g", "t", "c", "t", "g", "c", "a", "a", "a", "a", "g", "t", "a", "c", "a", "a", "t", "c", "a", "a", "a", "g", "a", "a", "t", "a", "a", "g", "t", "a", "c", "c", "t", "g", "c", "a", "c", "t", "c", "c", "c", "c", "a", "g", "a", "g", "a", "g", "g", "c", "g", "g", "c", "c", "a", "g", "t", "g", "g", "c", "c", "g", "g", "g", "g", "a", "g", "c", "g", "a", 
"g", "g", "a", "c", "a", "g", "t", "t", "g", "t", "t", "a", "g", "a", "g", "c", "t", "g", "t", "c", "c", "a", "a", "a", "g", "a", "g", "a", "g", "c", "a", "g", "t", "g", "a", "g", "g", "a", "a", "g", "a", "g", "g", "a", "g", "g", "a", "g", "g", "a", "g", "g", "a", "g", "g", "a", "g", "g", "a", "a", "g", "a", "t", "g", "a", "t", "g", "a", "g", "g", "a", "a", "g", "a", "g", "g", "a", "g", "g", "a", "g", "g", "a", "g", "g", "a", "a", "g", "a", "g", "g", "a", "g", "g", "a", "g", "a", "g", "c", "a", "t", 
"t", "c", "a", "g", "a", "c", "a", "t", "c", "t", "c", "c", "c", "c", "c", "t", "c", "g", "g", "t", "t", "g", "a", "c", "t", "a", "a", "g", "c", "c", "a", "c", "a", "g", "t", "c", "a", "g", "t", "t", "t", "c", "c", "a", "t", "t", "a", "a", "a", "a", "g", "a", "a", "a", "g", "a", "g", "g", "c", "c", "t", "t", "t", "t", "g", "t", "a", "g", "t", "a", "a", "a", "g", "a", "a", "g", "a", "a", "a", "a", "g", "g", "g", "g", "t", "c", "g", "t", "a", "a", "a", "c", "g", "c", "a", "g", "g", "a", "g", "g", "a", 
"t", "c", "a", "a", "c", "a", "g", "c", "a", "g", "t", "g", "t", "c", "a", "c", "c", "a", "c", "c", "g", "a", "g", "a", "c", "c", "a", "t", "t", "t", "c", "c", "g", "a", "g", "a", "c", "g", "a", "c", "a", "g", "a", "a", "g", "t", "g", "c", "t", "c", "a", "a", "t", "g", "a", "g", "c", "c", "c", "t", "t", "c", "g", "a", "c", "a", "a", "c", "t", "c", "g", "g", "a", "t", "g", "a", "g", "g", "a", "g", "a", "g", "g", "c", "c", "a", "a", "t", "g", "c", "c", "g", "c", "a", "g", "c", "t", "g", "g", "a", "g", 
"c", "c", "t", "a", "c", "c", "t", "g", "t", "g", "a", "g", "a", "t", "c", "c", "c", "a", "g", "t", "g", "g", "a", "g", "g", "a", "g", "g", "g", "c", "g", "g", "c", "a", "g", "g", "a", "a", "g", "c", "c", "a", "g", "t", "t", "c", "t", "g", "a", "g", "g", "a", "a", "a", "g", "c", "a", "t", "t", "c", "c", "c", "a", "c", "a", "t", "c", "a", "g", "c", "c", "a", "g", "g", "g", "a", "a", "g", "a", "a", "a", "a", "g", "g", "c", "a", "g", "a", "c", "a", "g", "a", "g", "g", "a", "a", "g", "a", "g", "g", "a", 
"a", "g", "g", "g", "g", "a", "a", "g", "a", "c", "a", "a", "t", "c", "a", "t", "t", "t", "c", "t", "t", "c", "a", "a", "g", "a", "c", "c", "g", "c", "t", "g", "c", "c", "c", "t", "t", "t", "g", "t", "a", "g", "a", "a", "a", "a", "g", "a", "t", "g", "t", "a", "g", "a", "t", "g", "a", "t", "g", "a", "t", "g", "c", "a", "g", "a", "a", "c", "a", "c", "t", "t", "g", "a", "a", "a", "g", "a", "a", "g", "g", "c", "a", "g", "c", "a", "a", "a", "g", "a", "c", "a", "a", "t", "c", "c", "t", "g", "a", "g", "c", 
"c", "t", "c", "t", "a", "a", "a", "g", "t", "g", "c", "a", "g", "a", "c", "a", "a", "g", "t", "g", "t", "g", "g", "c", "c", "a", "a", "a", "a", "g", "g", "a", "g", "c", "g", "a", "a", "g", "c", "g", "a", "g", "g", "g", "c", "t", "c", "t", "c", "c", "a", "a", "g", "t", "g", "g", "a", "a", "g", "c", "a", "a", "a", "g", "c", "a", "a", "g", "g", "a", "g", "a", "g", "g", "a", "a", "g", "a", "c", "g", "g", "g", "c", "t", "t", "c", "a", "a", "g", "c", "t", "g", "a", "a", "c", "c", "t", "g", "t", "a", "c", 
"a", "c", "c", "c", "c", "a", "c", "c", "a", "g", "a", "g", "a", "c", "a", "c", "c", "c", "a", "t", "g", "g", "a", "g", "c", "c", "a", "g", "a", "g", "g", "a", "c", "c", "a", "g", "g", "t", "g", "a", "c", "g", "a", "t", "c", "g", "a", "a", "g", "a", "g", "c", "a", "g", "a", "a", "g", "g", "a", "g", "c", "t", "t", "t", "c", "a", "g", "a", "g", "g", "a", "c", "a", "a", "g", "g", "g", "c", "a", "g", "c", "c", "c", "c", "g", "t", "g", "g", "g", "g", "a", "t", "g", "g", "a", "a", "c", "g", "g", "g", "a", 
"g", "g", "t", "g", "a", "c", "a", "g", "a", "g", "a", "c", "c", "g", "t", "g", "g", "a", "t", "g", "c", "c", "t", "t", "g", "c", "t", "g", "c", "c", "t", "c", "a", "g", "g", "a", "g", "g", "g", "g", "a", "g", "c", "a", "g", "a", "a", "g", "g", "g", "a", "a", "g", "a", "g", "a", "c", "a", "g", "g", "c", "a", "t", "a", "c", "c", "c", "g", "t", "g", "a", "g", "t", "c", "c", "a", "c", "a", "t", "a", "a", "a", "t", "c", "a", "c", "c", "a", "g", "g", "t", "g", "g", "a", "a", "a", "g", "g", "t", "a", "g", 
"a", "t", "g", "a", "g", "g", "a", "g", "g", "a", "c", "c", "t", "c", "a", "t", "c", "a", "g", "a", "g", "g", "t", "g", "a", "g", "g", "a", "g", "g", "a", "g", "g", "g", "a", "g", "a", "g", "g", "a", "a", "g", "a", "g", "g", "g", "a", "g", "a", "g", "g", "a", "g", "g", "a", "g", "g", "g", "a", "g", "a", "a", "c", "g", "a", "g", "a", "a", "g", "a", "a", "c", "a", "g", "g", "a", "a", "g", "a", "g", "g", "a", "a", "g", "a", "a", "g", "a", "a", "g", "t", "a", "a", "c", "t", "a", "c", "a", "g", "a", "a", 
"a", "a", "a", "g", "a", "c", "c", "t", "a", "g", "a", "t", "g", "g", "t", "g", "c", "t", "a", "a", "a", "a", "g", "t", "a", "a", "a", "g", "a", "g", "a", "a", "c", "c", "c", "g", "g", "a", "g", "c", "c", "t", "g", "a", "g", "a", "t", "c", "t", "c", "c", "a", "t", "g", "g", "a", "a", "a", "a", "g", "g", "a", "a", "g", "a", "c", "c", "c", "t", "g", "t", "g", "c", "a", "t", "c", "t", "g", "g", "g", "t", "g", "a", "c", "c", "a", "t", "g", "a", "a", "g", "a", "g", "g", "a", "c", "g", "a", "g", "g", "a", 
"t", "g", "a", "g", "g", "a", "g", "g", "a", "a", "g", "a", "g", "c", "c", "a", "t", "c", "t", "c", "a", "c", "a", "a", "t", "g", "a", "g", "g", "a", "c", "c", "a", "t", "g", "a", "t", "g", "c", "a", "g", "a", "t", "g", "a", "t", "g", "a", "a", "g", "a", "t", "g", "a", "t", "g", "g", "c", "c", "a", "c", "a", "t", "g", "g", "a", "g", "g", "c", "t", "g", "c", "c", "a", "a", "c", "a", "t", "g", "g", "a", "g", "a", "g", "g", "g", "g", "a", "g", "a", "c", "c", "t", "c", "c", "c", "a", "a", "g", "a", "g", 
"a", "a", "a", "c", "c", "t", "t", "c", "a", "a", "a", "g", "a", "c", "g", "c", "a", "c", "t", "a", "g", "a", "g", "g", "g", "c", "c", "a", "g", "g", "a", "g", "g", "c", "t", "t", "t", "t", "t", "t", "a", "g", "a", "c", "c", "t", "g", "a", "g", "c", "a", "t", "t", "c", "a", "g", "c", "c", "g", "a", "g", "t", "c", "a", "c", "t", "c", "g", "a", "a", "c", "c", "c", "t", "g", "a", "a", "g", "t", "c", "t", "t", "g", "a", "t", "g", "a", "a", "c", "t", "g", "c", "g", "g", "t", "g", "t", "t", "g", "a", "t", 
"c", "t", "c", "a", "c", "a", "a", "t", "g", "t", "c", "c", "t", "g", "t", "a", "a", "c", "a", "g", "t", "g", "a", "g", "c", "c", "a", "a", "a", "g", "g", "a", "g", "c", "t", "t", "g", "c", "t", "g", "g", "g", "g", "a", "c", "a", "c", "t", "g", "g", "a", "a", "c", "t", "g", "c", "a", "c", "c", "t", "g", "a", "g", "t", "c", "t", "g", "a", "c", "g", "c", "g", "g", "a", "g", "c", "c", "c", "c", "c", "g", "g", "a", "a", "g", "a", "a", "c", "a", "g", "a", "c", "a", "c", "a", "g", "a", "a", "g", "c", "a", 
"g", "g", "a", "c", "c", "a", "a", "a", "a", "g", "a", "a", "c", "a", "g", "c", "g", "a", "t", "g", "g", "t", "g", "t", "g", "g", "a", "t", "g", "c", "t", "g", "a", "g", "c", "t", "c", "g", "a", "a", "g", "a", "g", "g", "g", "a", "g", "g", "c", "c", "c", "a", "g", "c", "c", "g", "c", "t", "g", "t", "g", "g", "a", "a", "a", "t", "t", "g", "a", "c", "t", "c", "c", "g", "a", "g", "a", "c", "c", "g", "c", "c", "c", "a", "g", "g", "c", "t", "g", "t", "t", "c", "a", "g", "t", "c", "t", "t", "t", "g", "a", 
"c", "c", "c", "a", "a", "g", "a", "a", "a", "a", "c", "a", "g", "g", "g", "a", "g", "c", "a", "c", "g", "a", "t", "g", "a", "c", "a", "c", "c", "t", "t", "t", "c", "c", "a", "g", "a", "t", "t", "g", "t", "g", "c", "t", "g", "a", "g", "a", "c", "t", "c", "a", "a", "g", "a", "g", "g", "c", "c", "t", "g", "t", "a", "g", "a", "a", "g", "c", "c", "t", "g", "c", "a", "g", "a", "a", "c", "t", "a", "t", "a", "c", "a", "c", "a", "c", "a", "c", "a", "g", "a", "c", "c", "a", "a", "a", "g", "t", "c", "c", "t", 
"c", "a", "a", "a", "t", "t", "g", "c", "c", "a", "c", "c", "a", "c", "g", "c", "t", "g", "g", "a", "c", "g", "a", "g", "t", "g", "c", "c", "a", "a", "c", "a", "g", "t", "c", "a", "g", "a", "c", "c", "a", "c", "a", "g", "t", "a", "g", "c", "c", "c", "a", "g", "t", "t", "t", "c", "a", "t", "c", "t", "g", "t", "c", "c", "a", "t", "t", "c", "c", "c", "a", "t", "c", "c", "t", "g", "g", "c", "c", "a", "g", "t", "c", "a", "g", "t", "t", "c", "g", "t", "t", "c", "t", "g", "t", "c", "a", "a", "t", "a", "g", 
"c", "c", "c", "c", "a", "g", "t", "g", "t", "c", "c", "c", "t", "g", "c", "c", "c", "t", "a", "g", "a", "g", "a", "a", "t", "a", "g", "c", "t", "a", "t", "g", "c", "c", "c", "a", "a", "a", "t", "c", "a", "g", "c", "c", "c", "c", "g", "a", "t", "c", "a", "g", "a", "c", "t", "g", "c", "c", "a", "t", "c", "a", "c", "a", "g", "t", "g", "c", "c", "a", "c", "c", "t", "c", "t", "g", "c", "a", "g", "a", "a", "c", "a", "t", "g", "g", "a", "g", "a", "c", "c", "a", "g", "t", "c", "c", "a", "a", "t", "g", "a", 
"t", "g", "g", "a", "c", "g", "t", "c", "c", "c", "g", "t", "c", "a", "g", "t", "g", "t", "c", "a", "g", "a", "t", "c", "a", "c", "t", "c", "a", "c", "a", "g", "c", "a", "g", "g", "t", "c", "g", "t", "t", "g", "a", "c", "a", "g", "c", "g", "g", "a", "t", "t", "c", "a", "g", "t", "g", "a", "c", "c", "t", "g", "g", "g", "c", "a", "g", "t", "a", "t", "t", "g", "a", "g", "a", "g", "c", "a", "c", "a", "a", "c", "a", "g", "a", "g", "a", "a", "c", "t", "a", "t", "g", "a", "g", "a", "a", "c", "c", "c", "a", 
"a", "g", "c", "a", "g", "c", "t", "a", "t", "g", "a", "c", "t", "c", "a", "a", "c", "c", "a", "t", "g", "g", "g", "a", "g", "g", "c", "a", "g", "t", "a", "t", "c", "t", "g", "t", "g", "g", "a", "a", "a", "c", "g", "g", "c", "t", "c", "t", "t", "c", "c", "c", "a", "g", "a", "a", "c", "a", "g", "c", "t", "g", "c", "t", "c", "c", "t", "a", "c", "a", "g", "c", "a", "g", "t", "c", "t", "c", "a", "c", "c", "t", "c", "t", "a", "g", "c", "a", "a", "t", "c", "t", "g", "a", "c", "a", "c", "a", "g", "a", "a", 
"c", "a", "g", "c", "t", "g", "t", "g", "c", "t", "g", "t", "c", "a", "c", "c", "c", "a", "g", "c", "a", "g", "a", "t", "g", "t", "c", "c", "a", "a", "c", "a", "t", "c", "a", "g", "t", "g", "g", "g", "a", "g", "c", "t", "g", "c", "a", "g", "c", "a", "t", "g", "c", "t", "g", "c", "a", "g", "c", "a", "g", "a", "c", "c", "a", "g", "c", "a", "t", "c", "a", "g", "c", "t", "c", "c", "c", "c", "t", "c", "c", "a", "a", "c", "c", "t", "g", "c", "a", "g", "c", "g", "t", "c", "a", "a", "g", "t", "c", "t", "c", 
"c", "c", "c", "a", "a", "g", "g", "c", "t", "g", "t", "g", "t", "g", "g", "t", "g", "g", "a", "g", "a", "g", "g", "c", "c", "t", "c", "c", "c", "a", "g", "t", "a", "g", "c", "a", "g", "c", "c", "a", "g", "c", "a", "g", "c", "t", "g", "g", "c", "t", "c", "a", "g", "t", "g", "c", "a", "g", "c", "a", "t", "g", "g", "c", "c", "g", "c", "c", "a", "a", "t", "t", "t", "c", "a", "c", "c", "c", "c", "a", "c", "c", "c", "a", "t", "g", "c", "a", "g", "c", "t", "g", "g", "c", "t", "g", "a", "c", "a", "t", "c", 
"c", "c", "c", "g", "a", "g", "a", "c", "c", "a", "g", "c", "a", "a", "t", "g", "c", "c", "a", "a", "c", "a", "t", "t", "g", "g", "c", "t", "t", "a", "t", "a", "t", "g", "a", "g", "c", "g", "a", "a", "t", "g", "g", "g", "t", "c", "a", "a", "a", "g", "t", "g", "a", "t", "t", "t", "t", "g", "g", "g", "g", "c", "t", "g", "g", "g", "c", "a", "c", "t", "a", "c", "c", "c", "a", "c", "a", "g", "c", "c", "a", "t", "c", "t", "g", "c", "c", "a", "c", "c", "t", "t", "c", "a", "g", "c", "c", "t", "t", "g", "c", 
"c", "a", "a", "a", "c", "t", "g", "c", "a", "g", "c", "a", "g", "t", "t", "a", "a", "c", "t", "a", "a", "t", "a", "c", "a", "c", "t", "t", "a", "t", "t", "g", "a", "t", "c", "a", "t", "t", "c", "a", "t", "t", "g", "c", "c", "t", "t", "a", "c", "a", "g", "c", "c", "a", "t", "t", "c", "c", "g", "c", "t", "g", "c", "t", "g", "t", "g", "a", "c", "c", "t", "c", "c", "t", "a", "t", "g", "c", "a", "a", "a", "c", "a", "g", "t", "g", "c", "c", "t", "c", "t", "t", "t", "g", "t", "c", "c", "a", "c", "a", "c", 
"c", "a", "t", "t", "a", "a", "g", "t", "a", "a", "c", "a", "c", "a", "g", "g", "g", "c", "t", "t", "g", "t", "t", "c", "a", "g", "c", "t", "t", "t", "c", "g", "c", "a", "g", "t", "c", "t", "c", "c", "a", "c", "a", "c", "t", "c", "t", "g", "t", "c", "c", "c", "t", "g", "g", "a", "g", "g", "g", "c", "c", "c", "c", "a", "a", "g", "c", "a", "c", "a", "a", "g", "c", "t", "a", "c", "c", "a", "t", "g", "a", "c", "c", "c", "c", "a", "c", "c", "c", "c", "c", "t", "a", "a", "c", "c", "t", "g", "a", "c", "t", 
"c", "c", "t", "c", "c", "t", "c", "c", "c", "a", "t", "g", "a", "a", "t", "c", "t", "g", "c", "c", "a", "c", "c", "a", "c", "c", "t", "c", "t", "c", "c", "t", "g", "c", "a", "g", "c", "g", "g", "a", "a", "c", "a", "t", "g", "g", "c", "t", "g", "c", "a", "t", "c", "a", "a", "a", "t", "a", "t", "t", "g", "g", "c", "a", "t", "c", "t", "c", "c", "c", "a", "c", "a", "g", "c", "c", "a", "a", "a", "g", "a", "c", "t", "g", "c", "a", "a", "a", "c", "t", "c", "a", "g", "a", "t", "t", "g", "c", "c", "a", "g", 
"c", "a", "a", "g", "g", "g", "c", "c", "a", "c", "g", "t", "c", "t", "c", "c", "a", "t", "g", "a", "g", "a", "a", "c", "c", "a", "a", "g", "g", "c", "g", "g", "c", "a", "t", "c", "t", "c", "t", "g", "t", "c", "a", "c", "c", "a", "g", "c", "t", "g", "c", "c", "g", "c", "c", "a", "c", "c", "c", "a", "t", "c", "a", "g", "t", "c", "a", "c", "a", "a", "a", "t", "c", "t", "a", "t", "g", "g", "g", "c", "g", "t", "t", "c", "c", "c", "a", "g", "a", "c", "t", "g", "t", "a", "g", "c", "c", "a", "t", "g", "c", 
"a", "g", "g", "g", "t", "c", "c", "t", "g", "c", "a", "c", "g", "g", "a", "c", "t", "t", "t", "a", "a", "c", "g", "a", "t", "g", "c", "a", "a", "a", "g", "a", "g", "g", "c", "a", "t", "g", "a", "a", "c", "a", "t", "g", "a", "g", "t", "g", "t", "g", "a", "a", "c", "t", "t", "g", "a", "t", "g", "c", "c", "a", "g", "c", "g", "c", "c", "a", "g", "c", "c", "t", "a", "c", "a", "a", "t", "g", "t", "c", "a", "a", "c", "t", "c", "g", "g", "t", "g", "a", "a", "c", "a", "t", "g", "a", "a", "c", "a", "t", "g", 
"a", "a", "c", "a", "c", "t", "c", "t", "g", "a", "a", "t", "g", "c", "c", "a", "t", "g", "a", "a", "t", "g", "g", "g", "t", "a", "t", "a", "g", "c", "a", "t", "g", "t", "c", "c", "c", "a", "g", "c", "c", "g", "a", "t", "g", "a", "t", "g", "a", "a", "c", "a", "g", "t", "g", "g", "t", "t", "a", "c", "c", "a", "c", "a", "g", "c", "a", "a", "c", "c", "a", "c", "g", "g", "c", "t", "a", "t", "a", "t", "g", "a", "a", "t", "c", "a", "a", "a", "c", "c", "c", "c", "c", "c", "a", "g", "t", "a", "c", "c", "c", 
"t", "a", "t", "g", "c", "a", "g", "a", "t", "g", "c", "a", "g", "a", "t", "g", "g", "g", "c", "a", "t", "g", "a", "t", "g", "g", "g", "a", "a", "g", "c", "c", "a", "g", "c", "c", "a", "t", "a", "c", "g", "c", "c", "c", "a", "g", "c", "a", "g", "c", "c", "a", "a", "t", "g", "c", "a", "g", "a", "c", "c", "c", "c", "a", "c", "c", "c", "c", "a", "c", "g", "c", "t", "a", "a", "c", "a", "t", "g", "a", "t", "g", "t", "a", "c", "a", "c", "g", "g", "c", "c", "c", "c", "c", "g", "g", "a", "c", "a", "c", "c", 
"a", "c", "g", "g", "c", "t", "a", "c", "a", "t", "g", "a", "a", "c", "a", "c", "a", "g", "g", "c", "a", "t", "g", "t", "c", "c", "a", "a", "a", "c", "a", "g", "t", "c", "t", "c", "t", "c", "a", "a", "t", "g", "g", "g", "t", "c", "c", "t", "a", "c", "a", "t", "g", "a", "g", "a", "a", "g", "g", "t", "a", "g", "a", "c", "a", "g", "c", "c", "t", "g", "g", "c", "a", "g", "c", "c", "c", "a", "c", "c", "c", "a", "g", "c", "c", "c", "a", "c", "t", "g", "g", "g", "c", "c", "c", "c", "a", "c", "t", "a", "t", 
"t", "g", "g", "a", "t", "t", "g", "a", "t", "c", "t", "g", "c", "a", "c", "a", "a", "a", "t", "a", "c", "c", "t", "t", "t", "g", "a", "a", "g", "a", "g", "t", "a", "c", "g", "a", "t", "t", "t", "c", "a", "a", "a", "a", "c", "c", "a", "g", "c", "a", "t", "t", "g", "g", "t", "g", "t", "g", "a", "a", "t", "g", "c", "a", "a", "a", "a", "a", "c", "a", "t", "t", "t", "g", "t", "t", "g", "g", "c", "a", "c", "c", "a", "t", "t", "t", "a", "t", "t", "t", "a", "a", "a", "a", "a", "a", "a", "a", "a", "a", "a", 
"a", "g", "c", "t", "g", "t", "a", "t", "g", "c", "a", "g", "c", "a", "g", "a", "a", "a", "g", "a", "a", "a", "g", "c", "c", "t", "t", "a", "t", "a", "c", "a", "a", "g", "t", "t", "g", "t", "t", "t", "t", "t", "c", "t", "t", "t", "t", "t", "t", "c", "c", "t", "t", "t", "t", "t", "t", "t", "c", "t", "t", "t", "t", "t", "t", "g", "g", "t", "a", "c", "c", "t", "t", "t", "a", "t", "t", "t", "c", "t", "g", "t", "t", "a", "c", "t", "t", "t", "t", "a", "t", "a", "t", "a", "a", "a", "a", "t", "t", "c", "t", 
"c", "t", "g", "c", "a", "a", "a", "g", "g", "a", "a", "g", "g", "c", "c", "t", "c", "t", "c", "t", "t", "a", "g", "g", "a", "c", "t", "c", "t", "a", "g", "t", "t", "g", "g", "c", "a", "g", "c", "g", "g", "c", "c", "a", "c", "a", "c", "g", "t", "c", "g", "t", "g", "c", "c", "t", "g", "c", "t", "t", "c", "c", "a", "t", "t", "a", "a", "a", "c", "a", "g", "t", "g", "t", "g", "g", "a", "t", "a", "c", "a", "a", "g", "c", "c", "c", "c", "t", "c", "c", "c", "c", "a", "a", "a", "t", "c", "a", "c", "c", "t", 
"g", "t", "t", "t", "t", "a", "a", "t", "a", "c", "t", "g", "a", "a", "c", "c", "t", "c", "c", "a", "g", "c", "t", "t", "t", "t", "c", "t", "c", "c", "t", "t", "c", "c", "t", "g", "t", "c", "t", "a", "c", "t", "c", "c", "a", "t", "g", "g", "a", "a", "a", "t", "g", "c", "c", "t", "t", "t", "a", "g", "c", "a", "t", "t", "t", "c", "a", "a", "t", "t", "a", "c", "t", "g", "t", "a", "t", "a", "t", "t", "t", "t", "g", "t", "t", "t", "a", "a", "g", "g", "t", "g", "a", "c", "c", "c", "t", "t", "c", "a", "g", 
"c", "a", "t", "g", "c", "c", "g", "c", "t", "a", "a", "t", "g", "t", "c", "t", "t", "t", "g", "t", "t", "a", "g", "t", "g", "a", "c", "a", "g", "t", "g", "c", "a", "t", "t", "t", "t", "g", "t", "a", "g", "t", "a", "c", "t", "g", "t", "a", "c", "a", "a", "g", "t", "g", "t", "t", "g", "t", "g", "c", "t", "a", "a", "c", "g", "g", "t", "a", "a", "g", "c", "c", "a", "t", "t", "t", "c", "t", "t", "a", "a", "g", "t", "t", "t", "t", "t", "t", "g", "c", "c", "t", "t", "g", "a", "t", "t", "a", "g", "g", "g", 
"t", "a", "c", "c", "c", "t", "a", "a", "t", "t", "t", "g", "a", "g", "g", "g", "t", "t", "a", "a", "a", "a", "a", "a", "a", "a", "c", "a", "a", "a", "a", "c", "a", "a", "a", "a", "c", "a", "a", "a", "g", "c", "t", "c", "t", "a", "t", "t", "t", "t", "t", "g", "t", "t", "a", "a", "t", "t", "a", "t", "a", "a", "a", "a", "c", "t", "g", "t", "a", "a", "a", "g", "a", "g", "c", "t", "a", "c", "a", "g", "a", "g", "c", "t", "a", "t", "c", "c", "c", "c", "g", "t", "c", "t", "g", "g", "t", "t", "a", "g", "t", 
"g", "a", "a", "g", "g", "g", "g", "g", "t", "t", "t", "a", "t", "c", "g", "c", "t", "a", "a", "a", "t", "g", "t", "t", "t", "g", "g", "t", "g", "t", "a", "a", "a", "g", "t", "t", "g", "a", "g", "a", "a", "g", "a", "c", "c", "t", "t", "t", "t", "t", "c", "c", "a", "t", "t", "t", "t", "g", "g", "t", "g", "g", "c", "a", "g", "g", "c", "t", "c", "c", "t", "t", "t", "g", "g", "g", "g", "g", "g", "a", "g", "g", "c", "a", "g", "c", "t", "t", "t", "c", "t", "g", "t", "t", "t", "t", "a", "t", "a", "a", "a", 
"t", "g", "c", "a", "c", "a", "c", "t", "t", "c", "t", "g", "t", "t", "t", "a", "t", "t", "g", "a", "a", "t", "g", "a", "a", "g", "c", "a", "t", "a", "t", "c", "t", "c", "a", "g", "t", "g", "t", "t", "t", "a", "t", "c", "t", "g", "t", "c", "a", "g", "g", "t", "t", "t", "t", "g", "a", "a", "g", "c", "a", "t", "t", "t", "c", "a", "t", "a", "t", "a", "t", "g", "t", "c", "c", "a", "a", "a", "t", "a", "c", "t", "t", "g", "g", "c", "a", "g", "g", "a", "t", "t", "t", "a", "a", "a", "a", "a", "a", "a", "a", 
"a", "t", "a", "g", "t", "g", "a", "a", "t", "t", "t", "g", "g", "t", "g", "t", "a", "a", "a", "g", "t", "t", "g", "c", "t", "a", "t", "t", "t", "t", "a", "t", "g", "g", "a", "a", "a", "t", "g", "c", "c", "t", "c", "t", "a", "a", "c", "t", "t", "t", "a", "c", "a", "t", "t", "t", "t", "c", "a", "t", "t", "c", "c", "a", "t", "c", "t", "g", "t", "a", "g", "a", "t", "t", "t", "t", "t", "c", "t", "a", "t", "c", "t", "t", "t", "a", "t", "a", "a", "a", "a", "t", "a", "t", "t", "g", "g", "a", "g", "t", "t", 
"a", "t", "t", "t", "t", "t", "t", "a", "a", "g", "g", "a", "a", "a", "a", "a", "t", "a", "g", "a", "a", "a", "a", "g", "t", "a", "g", "c", "t", "t", "g", "t", "g", "a", "a", "t", "a", "g", "c", "t", "c", "a", "a", "a", "c", "t", "a", "a", "g", "c", "t", "t", "a", "c", "a", "a", "a", "t", "c", "g", "c", "a", "t", "g", "t", "a", "a", "a", "a", "a", "a", "g", "c", "a", "g", "a", "a", "a", "a", "g", "t", "t", "a", "t", "t", "t", "g", "t", "g", "t", "c", "t", "g", "t", "t", "t", "c", "t", "a", "t", "t", 
"g", "c", "g", "t", "c", "c", "t", "t", "t", "t", "t", "t", "a", "g", "c", "c", "t", "t", "t", "g", "t", "a", "c", "c", "t", "g", "g", "a", "c", "a", "g", "g", "t", "g", "a", "c", "a", "g", "t", "a", "a", "g", "g", "g", "c", "c", "a", "a", "g", "c", "a", "g", "g", "a", "g", "a", "g", "g", "c", "g", "g", "g", "c", "g", "c", "g", "g", "c", "c", "t", "t", "g", "t", "a", "t", "a", "a", "a", "a", "t", "a", "g", "g", "a", "g", "c", "c", "a", "g", "c", "g", "g", "g", "a", "c", "t", "c", "t", "t", "g", "t", 
"a", "t", "c", "t", "a", "c", "c", "t", "g", "t", "t", "c", "t", "c", "t", "t", "t", "t", "t", "a", "g", "t", "c", "a", "g", "t", "t", "a", "c", "t", "t", "c", "a", "a", "a", "a", "a", "a", "a", "a", "g", "a", "a", "a", "a", "a", "g", "c", "a", "a", "a", "a", "a", "c", "a", "a", "a", "a", "a", "a", "a", "c", "a", "a", "a", "a", "g", "c", "t", "g", "t", "a", "c", "a", "t", "t", "t", "t", "a", "a", "c", "a", "t", "a", "a", "a", "a", "t", "a", "a", "a", "t", "t", "a", "t", "g", "a", "t", "g", "a", "g", 
"c", "c", "a", "t", "t", "t", "c", "t", "a", "g", "c", "c", "t", "c", "t", "c", "g", "t", "g", "t", "c", "c", "t", "g", "t", "c", "a", "t", "g", "t", "t", "a", "t", "g", "a", "t", "t", "g", "a", "t", "g", "g", "a", "g", "a", "a", "t", "g", "a", "c", "c", "a", "g", "c", "t", "g", "a", "g", "c", "t", "g", "t", "g", "t", "c", "a", "t", "g", "t", "g", "t", "c", "a", "c", "a", "t", "t", "t", "c", "a", "g", "a", "a", "c", "a", "c", "a", "t", "a", "c", "a", "c", "g", "a", "t", "g", "g", "g", "g", "g", "a", 
"a", "a", "t", "a", "a", "a", "t", "t", "a", "t", "t", "t", "a", "g", "t", "g", "t", "a", "a", "a", "t", "t", "g", "a", "a", "g", "t", "t", "a", "t", "g", "a", "g", "a", "t", "t", "t", "t", "t", "t", "t", "t", "t", "t", "c", "t", "g", "a", "t", "t", "t", "g", "t", "t", "t", "t", "g", "a", "c", "t", "t", "t", "g", "g", "g", "g", "g", "a", "g", "g", "g", "g", "t", "t", "g", "g", "c", "a", "a", "t", "a", "a", "g", "t", "a", "t", "g", "a", "a", "t", "g", "a", "g", "t", "a", "c", "t", "a", "t", "c", "t", 
"a", "a", "t", "a", "a", "a", "a", "c", "c", "a", "t", "c", "a", "c", "c", "t", "a", "t", "a", "c", "c", "a", "a", "a", "t", "a", "c", "c", "t", "a", "t", "t", "t", "a", "a", "t", "a", "a", "a", "t", "t", "a", "a", "t", "t", "t", "a", "t", "a", "a", "t", "g", "g", "a", "t", "t", "t", "t", "a", "a", "t", "g", "c", "t", "t", "t", "t", "c", "c", "a", "t", "g", "a", "a", "a", "g", "t", "t", "g", "a", "c", "t", "t", "t", "a", "t", "g", "c", "t", "g", "g", "t", "g", "c", "a", "t", "a", "c", "c", "t", "t", 
"c", "t", "g", "t", "a", "t", "g", "c", "c", "a", "a", "t", "c", "a", "t", "t", "g", "t", "c", "t", "t", "t", "a", "a", "a", "t", "a", "a", "a", "g", "t", "g", "a", "g", "t", "t", "t", "g", "g", "t", "t", "t", "t", "t", "t", "c", "t", "t", "t", "t", "t", "a", "a", "a", "a", "a", "a", "a", "a", "a", "a", "a", "a", "a", "a", "a", "a", "a", "a", "a", "a", "a", "a", "a", "a", "a")
>mP300
c("g", "a", "a", "g", "g", "a", "g", "g", "a", "g", "g", "a", "c", "a", "g", "c", "g", "c", "c", "g", "a", "g", "g", "a", "g", "g", "a", "a", "g", "a", "a", "g", "c", "t", "g", "a", "t", "g", "g", "c", "g", "g", "c", "g", "g", "c", "g", "g", "a", "g", "c", "t", "c", "c", "g", "a", "g", "a", "g", "a", "c", "c", "t", "c", "g", "g", "c", "t", "g", "g", "g", "c", "a", "g", "g", "g", "g", "c", "t", "c", "g", "c", "c", "g", "t", "g", "g", "c", "g", "g", "g", "c", "t", "g", "g", "g", "g", "a", "c", "t", 
"g", "c", "g", "t", "c", "t", "g", "t", "a", "g", "a", "g", "c", "t", "g", "t", "g", "a", "g", "t", "t", "c", "c", "c", "g", "a", "g", "a", "a", "t", "t", "c", "g", "c", "t", "g", "c", "a", "g", "c", "g", "g", "a", "c", "g", "t", "g", "c", "t", "c", "g", "t", "g", "g", "g", "a", "t", "c", "a", "g", "t", "g", "t", "t", "g", "c", "t", "g", "t", "a", "c", "c", "c", "t", "c", "c", "t", "c", "c", "c", "g", "g", "c", "c", "t", "g", "g", "t", "t", "t", "a", "g", "g", "c", "c", "c", "g", "g", "c", "c", "c", 
"c", "t", "c", "g", "c", "a", "c", "t", "t", "g", "c", "c", "c", "c", "t", "a", "c", "c", "a", "t", "t", "t", "c", "t", "g", "t", "t", "g", "a", "g", "t", "c", "c", "g", "c", "a", "t", "c", "c", "c", "t", "c", "t", "c", "c", "g", "g", "c", "c", "a", "c", "c", "g", "c", "a", "a", "c", "c", "a", "g", "g", "c", "g", "a", "a", "g", "a", "g", "a", "a", "a", "a", "a", "g", "g", "a", "a", "c", "t", "t", "c", "c", "c", "c", "c", "c", "a", "c", "c", "c", "c", "t", "g", "t", "t", "g", "g", "g", "t", "g", "g", 
"c", "g", "g", "c", "g", "g", "a", "g", "c", "t", "c", "c", "g", "g", "a", "g", "c", "c", "c", "a", "c", "c", "c", "t", "t", "a", "g", "g", "a", "g", "c", "g", "g", "g", "g", "c", "g", "g", "g", "g", "a", "c", "c", "c", "c", "g", "t", "t", "t", "c", "g", "g", "a", "g", "a", "a", "g", "a", "g", "a", "t", "t", "t", "c", "c", "t", "c", "a", "g", "g", "a", "t", "t", "c", "t", "c", "g", "t", "t", "t", "t", "t", "t", "t", "c", "c", "t", "c", "g", "g", "t", "t", "g", "t", "a", "t", "c", "t", "c", "c", "g", 
"a", "a", "a", "g", "a", "a", "t", "t", "a", "a", "a", "a", "a", "t", "g", "g", "c", "c", "g", "a", "g", "a", "a", "t", "g", "t", "g", "g", "t", "g", "g", "a", "a", "c", "c", "c", "g", "g", "g", "c", "c", "g", "c", "c", "t", "t", "c", "a", "g", "c", "c", "a", "a", "g", "c", "g", "g", "c", "c", "t", "a", "a", "a", "c", "t", "c", "t", "c", "a", "t", "c", "t", "c", "c", "g", "g", "c", "c", "c", "t", "c", "t", "c", "g", "g", "c", "g", "t", "c", "c", "g", "c", "c", "a", "g", "c", "g", "a", "t", "g", "g", 
"c", "a", "c", "a", "g", "a", "t", "t", "t", "t", "g", "g", "t", "t", "c", "a", "c", "t", "g", "t", "t", "t", "g", "a", "c", "c", "t", "g", "g", "a", "a", "c", "a", "t", "g", "a", "c", "t", "t", "a", "c", "c", "a", "g", "a", "t", "g", "a", "a", "t", "t", "a", "a", "t", "c", "a", "a", "c", "t", "c", "t", "a", "c", "a", "g", "a", "a", "t", "t", "g", "g", "g", "a", "c", "t", "a", "a", "c", "c", "a", "a", "t", "g", "g", "t", "g", "g", "c", "g", "a", "t", "a", "t", "c", "a", "g", "t", "c", "a", "g", "c", 
"t", "t", "c", "a", "g", "a", "c", "a", "a", "g", "t", "c", "t", "t", "g", "g", "c", "a", "t", "a", "g", "t", "a", "c", "a", "a", "g", "a", "t", "g", "c", "a", "g", "c", "c", "t", "c", "g", "a", "a", "a", "c", "a", "t", "a", "a", "a", "c", "a", "g", "c", "t", "g", "t", "c", "a", "g", "a", "a", "c", "t", "g", "c", "t", "g", "a", "g", "g", "t", "c", "t", "g", "g", "t", "a", "g", "c", "t", "c", "c", "c", "c", "a", "a", "a", "c", "c", "t", "c", "a", "a", "c", "a", "t", "g", "g", "g", "a", "g", "t", "c", 
"g", "g", "t", "g", "g", "c", "c", "c", "a", "g", "g", "c", "c", "a", "a", "g", "c", "g", "a", "t", "g", "g", "c", "c", "a", "g", "c", "c", "a", "g", "g", "c", "c", "c", "a", "a", "c", "a", "g", "a", "a", "c", "a", "g", "c", "c", "c", "t", "g", "g", "a", "t", "t", "a", "a", "g", "t", "t", "t", "g", "a", "t", "a", "a", "a", "t", "a", "g", "c", "a", "t", "g", "g", "t", "c", "a", "a", "a", "a", "g", "c", "c", "c", "a", "a", "t", "g", "g", "c", "a", "c", "a", "g", "a", "c", "a", "g", "g", "c", "t", "t", 
"g", "a", "c", "t", "t", "c", "t", "c", "c", "a", "a", "a", "c", "a", "t", "g", "g", "g", "g", "a", "t", "t", "g", "g", "c", "a", "g", "t", "a", "g", "t", "g", "g", "a", "c", "c", "a", "a", "a", "t", "c", "a", "g", "g", "g", "t", "c", "c", "t", "a", "c", "t", "c", "a", "g", "t", "c", "c", "c", "c", "a", "g", "c", "a", "g", "g", "t", "a", "t", "g", "a", "t", "g", "a", "a", "c", "a", "g", "t", "c", "c", "a", "g", "t", "g", "a", "a", "c", "c", "a", "g", "c", "c", "t", "g", "c", "c", "a", "t", "g", "g", 
"g", "a", "a", "t", "g", "a", "a", "c", "a", "c", "a", "g", "g", "g", "a", "t", "g", "a", "a", "t", "g", "c", "t", "g", "g", "c", "a", "t", "g", "a", "a", "t", "c", "c", "t", "g", "g", "a", "a", "t", "g", "t", "t", "g", "g", "c", "t", "g", "c", "a", "g", "g", "c", "a", "a", "t", "g", "g", "a", "c", "a", "a", "g", "g", "g", "a", "t", "a", "a", "t", "g", "c", "c", "c", "a", "a", "t", "c", "a", "a", "g", "t", "c", "a", "t", "g", "a", "a", "c", "g", "g", "t", "t", "c", "c", "a", "t", "t", "g", "g", "a", 
"g", "c", "a", "g", "g", "c", "c", "g", "g", "g", "g", "a", "c", "g", "g", "c", "c", "a", "a", "a", "c", "a", "t", "g", "c", "a", "g", "t", "a", "c", "c", "c", "a", "a", "a", "t", "g", "c", "a", "g", "g", "c", "a", "t", "g", "g", "g", "c", "a", "a", "t", "g", "c", "t", "g", "g", "c", "a", "g", "t", "t", "t", "a", "t", "t", "g", "a", "c", "t", "g", "a", "g", "c", "c", "a", "c", "t", "a", "c", "a", "g", "c", "a", "g", "g", "g", "c", "t", "c", "t", "c", "c", "t", "c", "a", "g", "a", "t", "g", "g", "g", 
"a", "g", "g", "a", "c", "a", "g", "c", "c", "a", "g", "g", "a", "t", "t", "g", "a", "g", "a", "g", "g", "c", "c", "c", "c", "c", "a", "a", "c", "c", "a", "c", "t", "t", "a", "a", "g", "a", "t", "g", "g", "g", "a", "a", "t", "g", "a", "t", "g", "a", "a", "c", "a", "a", "t", "c", "c", "c", "a", "g", "t", "c", "c", "t", "t", "a", "t", "g", "g", "t", "t", "c", "a", "c", "c", "a", "t", "a", "c", "a", "c", "t", "c", "a", "g", "a", "a", "t", "t", "c", "t", "g", "g", "a", "c", "a", "g", "c", "a", "g", "a", 
"t", "t", "g", "g", "a", "g", "c", "a", "a", "g", "t", "g", "g", "c", "c", "t", "t", "g", "g", "t", "c", "t", "c", "c", "a", "a", "a", "t", "t", "c", "a", "g", "a", "c", "a", "a", "a", "g", "a", "c", "t", "g", "t", "t", "c", "t", "a", "c", "c", "a", "a", "a", "t", "a", "a", "c", "t", "t", "a", "t", "c", "t", "c", "c", "a", "t", "t", "t", "g", "c", "a", "a", "t", "g", "g", "a", "c", "a", "a", "a", "a", "a", "g", "g", "c", "a", "g", "t", "t", "c", "c", "t", "g", "g", "t", "g", "g", "g", "g", "g", "a", 
"a", "t", "g", "c", "c", "c", "a", "g", "t", "a", "t", "g", "g", "g", "c", "c", "a", "g", "c", "a", "g", "c", "c", "t", "a", "c", "c", "c", "c", "a", "t", "c", "g", "g", "t", "c", "c", "a", "g", "c", "a", "g", "c", "c", "a", "g", "g", "c", "c", "t", "g", "g", "t", "g", "a", "c", "t", "c", "c", "a", "g", "t", "t", "g", "c", "c", "g", "c", "a", "g", "g", "a", "a", "t", "g", "g", "g", "t", "t", "c", "t", "g", "g", "a", "g", "c", "a", "c", "a", "c", "a", "c", "a", "g", "c", "t", "g", "a", "t", "c", "c", 
"a", "g", "a", "g", "a", "a", "g", "c", "g", "c", "a", "a", "g", "c", "t", "c", "a", "t", "c", "c", "a", "g", "c", "a", "g", "c", "a", "g", "c", "t", "t", "g", "t", "t", "c", "t", "c", "c", "t", "t", "t", "t", "a", "c", "a", "t", "g", "c", "t", "c", "a", "c", "a", "a", "g", "t", "g", "c", "c", "a", "g", "c", "g", "c", "c", "g", "g", "g", "a", "g", "c", "a", "a", "g", "c", "t", "a", "a", "t", "g", "g", "g", "g", "a", "a", "g", "t", "g", "a", "g", "g", "c", "a", "g", "t", "g", "c", "a", "a", "c", "c", 
"t", "t", "c", "c", "t", "c", "a", "c", "t", "g", "t", "c", "g", "t", "a", "c", "c", "a", "t", "g", "a", "a", "a", "a", "a", "t", "g", "t", "c", "c", "t", "a", "a", "a", "c", "c", "a", "t", "a", "t", "g", "a", "c", "a", "c", "a", "t", "t", "g", "c", "c", "a", "g", "t", "c", "a", "g", "g", "c", "a", "a", "a", "t", "c", "c", "t", "g", "c", "c", "a", "a", "g", "t", "g", "g", "c", "a", "c", "a", "t", "t", "g", "t", "g", "c", "a", "t", "c", "t", "t", "c", "t", "c", "g", "a", "c", "a", "a", "a", "t", "c", 
"a", "t", "t", "t", "c", "a", "c", "a", "c", "t", "g", "g", "a", "a", "a", "a", "a", "t", "t", "g", "c", "a", "c", "a", "a", "g", "g", "c", "a", "t", "g", "a", "t", "t", "g", "t", "c", "c", "t", "g", "t", "g", "t", "g", "t", "c", "t", "t", "c", "c", "t", "c", "t", "c", "a", "a", "a", "a", "a", "t", "g", "c", "t", "g", "g", "g", "g", "a", "t", "a", "a", "g", "c", "g", "a", "a", "a", "t", "c", "a", "a", "c", "a", "g", "t", "c", "a", "a", "t", "t", "t", "t", "g", "a", "c", "t", "g", "g", "a", "g", "c", 
"a", "c", "c", "a", "g", "t", "t", "g", "g", "g", "c", "t", "t", "g", "g", "a", "a", "a", "c", "c", "c", "t", "a", "g", "c", "t", "c", "t", "c", "t", "a", "g", "g", "a", "g", "t", "g", "g", "g", "g", "c", "a", "g", "c", "a", "g", "t", "c", "c", "a", "c", "t", "c", "c", "t", "a", "g", "c", "c", "t", "a", "a", "g", "c", "a", "c", "t", "g", "t", "t", "a", "g", "t", "c", "a", "g", "a", "t", "t", "g", "a", "c", "c", "c", "c", "a", "g", "c", "t", "c", "t", "a", "t", "a", "g", "a", "g", "c", "g", "a", "g", 
"c", "t", "t", "a", "c", "g", "c", "t", "g", "c", "t", "c", "t", "t", "g", "g", "a", "c", "t", "a", "c", "c", "c", "t", "a", "t", "c", "a", "a", "g", "t", "a", "a", "a", "c", "c", "a", "g", "a", "t", "t", "c", "c", "a", "c", "c", "a", "c", "a", "a", "c", "c", "c", "c", "a", "g", "g", "t", "a", "c", "a", "a", "g", "c", "a", "a", "a", "g", "a", "a", "t", "c", "a", "a", "c", "a", "a", "a", "g", "c", "c", "a", "g", "c", "c", "a", "t", "c", "t", "g", "g", "a", "c", "a", "g", "t", "c", "t", "c", "c", "c", 
"c", "a", "g", "g", "g", "c", "a", "t", "g", "c", "g", "g", "t", "c", "t", "g", "t", "g", "a", "a", "c", "a", "a", "c", "a", "t", "g", "a", "g", "t", "g", "c", "t", "a", "g", "t", "c", "c", "t", "a", "t", "g", "g", "g", "t", "g", "t", "a", "a", "a", "t", "g", "g", "a", "g", "g", "t", "g", "t", "t", "g", "g", "g", "g", "t", "t", "c", "a", "g", "a", "c", "g", "c", "c", "a", "a", "a", "t", "c", "t", "t", "c", "t", "t", "t", "c", "t", "g", "a", "c", "t", "c", "c", "a", "t", "g", "t", "t", "g", "c", "a", 
"t", "t", "c", "a", "a", "c", "t", "a", "t", "a", "a", "a", "t", "t", "c", "t", "c", "a", "a", "a", "a", "c", "c", "c", "a", "a", "t", "g", "a", "t", "g", "a", "g", "t", "g", "a", "a", "a", "a", "t", "g", "c", "t", "g", "g", "t", "g", "t", "g", "g", "c", "c", "t", "c", "c", "c", "t", "g", "g", "g", "t", "c", "c", "t", "t", "t", "g", "c", "c", "a", "a", "c", "a", "g", "c", "a", "g", "c", "t", "c", "a", "g", "c", "c", "a", "t", "c", "t", "a", "g", "t", "a", "c", "t", "g", "g", "a", "a", "t", "t", "c", 
"g", "a", "a", "a", "a", "c", "a", "g", "t", "g", "g", "c", "a", "t", "g", "a", "a", "g", "a", "t", "a", "t", "t", "a", "c", "t", "c", "a", "g", "g", "a", "t", "c", "t", "t", "c", "g", "a", "a", "a", "c", "c", "a", "c", "c", "t", "t", "g", "t", "t", "c", "a", "t", "a", "a", "a", "c", "t", "t", "g", "t", "t", "c", "a", "a", "g", "c", "c", "a", "t", "a", "t", "t", "t", "c", "c", "c", "a", "c", "t", "c", "c", "g", "g", "a", "t", "c", "c", "t", "g", "c", "t", "g", "c", "t", "t", "t", "a", "a", "a", "a", 
"g", "a", "c", "c", "g", "a", "c", "g", "g", "a", "t", "g", "g", "a", "a", "a", "a", "t", "c", "t", "t", "g", "t", "t", "g", "c", "a", "t", "a", "t", "g", "c", "t", "c", "g", "t", "a", "a", "a", "g", "t", "g", "g", "a", "a", "g", "g", "g", "g", "a", "c", "a", "t", "g", "t", "a", "t", "g", "a", "a", "t", "c", "t", "g", "c", "a", "a", "a", "c", "a", "a", "t", "a", "g", "a", "g", "c", "g", "g", "a", "a", "t", "a", "c", "t", "a", "t", "c", "a", "c", "c", "t", "c", "c", "t", "a", "g", "c", "c", "g", "a", 
"g", "a", "a", "g", "a", "t", "c", "t", "a", "t", "a", "a", "g", "a", "t", "c", "c", "a", "g", "a", "a", "g", "g", "a", "a", "c", "t", "a", "g", "a", "a", "g", "a", "g", "a", "a", "a", "c", "g", "a", "a", "g", "g", "a", "c", "t", "a", "g", "a", "c", "t", "a", "c", "a", "g", "a", "a", "a", "c", "a", "g", "a", "a", "c", "a", "t", "g", "c", "t", "a", "c", "c", "g", "a", "a", "t", "g", "c", "t", "c", "c", "t", "g", "g", "c", "a", "t", "g", "g", "g", "t", "c", "c", "a", "g", "t", "t", "c", "c", "t", "a", 
"t", "g", "a", "a", "t", "a", "c", "t", "g", "g", "g", "t", "c", "g", "a", "a", "c", "a", "t", "g", "g", "g", "g", "c", "a", "g", "c", "a", "a", "c", "c", "a", "a", "c", "a", "g", "g", "a", "a", "t", "g", "a", "c", "t", "a", "c", "c", "a", "a", "t", "g", "g", "t", "c", "c", "t", "g", "t", "a", "c", "c", "t", "g", "a", "c", "c", "c", "g", "t", "c", "t", "a", "t", "g", "a", "t", "c", "c", "g", "t", "g", "g", "c", "a", "g", "t", "g", "t", "g", "c", "c", "g", "a", "a", "c", "c", "a", "c", "a", "t", "g", 
"a", "t", "g", "c", "c", "t", "c", "g", "g", "a", "t", "g", "a", "c", "t", "c", "c", "a", "c", "a", "g", "c", "c", "t", "g", "g", "t", "t", "t", "g", "a", "a", "t", "c", "a", "a", "t", "t", "t", "g", "g", "g", "c", "a", "g", "a", "t", "g", "a", "a", "t", "a", "t", "g", "c", "c", "a", "c", "a", "g", "c", "c", "c", "c", "c", "t", "a", "t", "t", "g", "g", "a", "c", "c", "c", "c", "g", "g", "c", "a", "a", "c", "c", "c", "t", "c", "t", "c", "c", "t", "c", "t", "t", "c", "a", "g", "c", "a", "c", "c", "a", 
"t", "g", "g", "a", "c", "a", "a", "t", "t", "g", "g", "c", "t", "c", "a", "g", "t", "c", "t", "g", "g", "g", "t", "c", "a", "c", "t", "c", "a", "a", "t", "c", "c", "g", "c", "c", "t", "a", "t", "g", "g", "g", "c", "t", "a", "t", "g", "g", "a", "c", "c", "t", "c", "g", "c", "a", "t", "g", "c", "a", "g", "c", "a", "g", "g", "c", "t", "t", "c", "c", "g", "g", "c", "c", "a", "g", "a", "a", "c", "c", "a", "g", "t", "t", "c", "c", "t", "c", "t", "c", "c", "c", "a", "g", "a", "c", "t", "c", "a", "g", "t", 
"t", "c", "a", "c", "a", "t", "c", "c", "c", "a", "a", "g", "g", "a", "a", "t", "g", "a", "a", "t", "g", "t", "a", "a", "c", "a", "a", "a", "c", "a", "t", "g", "c", "c", "t", "t", "t", "g", "g", "c", "t", "c", "c", "a", "t", "c", "c", "a", "g", "c", "g", "g", "t", "c", "a", "a", "g", "c", "a", "c", "c", "a", "g", "t", "g", "t", "c", "t", "c", "a", "a", "g", "c", "a", "c", "a", "a", "a", "t", "g", "t", "c", "c", "a", "g", "t", "t", "c", "t", "t", "c", "t", "t", "g", "c", "c", "c", "a", "g", "t", "g", 
"a", "a", "c", "t", "c", "t", "c", "c", "t", "a", "t", "a", "a", "t", "g", "c", "c", "t", "c", "c", "a", "g", "g", "g", "t", "c", "t", "c", "a", "a", "g", "g", "g", "a", "g", "c", "c", "a", "c", "a", "t", "t", "c", "a", "c", "t", "g", "t", "c", "c", "t", "a", "c", "t", "c", "t", "g", "c", "c", "t", "c", "a", "a", "c", "a", "a", "g", "c", "t", "c", "a", "t", "c", "a", "g", "a", "a", "t", "t", "c", "a", "c", "c", "t", "t", "c", "t", "c", "c", "t", "g", "t", "t", "c", "c", "t", "a", "g", "c", "c", "g", 
"c", "a", "c", "c", "c", "c", "t", "a", "c", "t", "c", "c", "t", "c", "a", "t", "c", "a", "t", "a", "c", "c", "c", "c", "c", "c", "c", "a", "a", "g", "c", "a", "t", "a", "g", "g", "g", "a", "a", "t", "c", "a", "a", "c", "c", "a", "c", "c", "a", "c", "c", "a", "g", "c", "a", "a", "c", "a", "g", "c", "a", "a", "t", "t", "c", "c", "a", "a", "c", "a", "c", "c", "t", "g", "t", "t", "c", "c", "t", "a", "c", "a", "c", "c", "t", "c", "c", "t", "g", "c", "c", "a", "t", "a", "c", "c", "a", "c", "c", "t", "g", 
"g", "a", "c", "c", "a", "c", "a", "g", "c", "c", "c", "c", "c", "a", "t", "c", "t", "c", "t", "g", "c", "a", "t", "c", "c", "c", "t", "c", "a", "t", "c", "t", "a", "g", "a", "c", "a", "a", "a", "c", "a", "c", "c", "t", "a", "c", "a", "c", "c", "a", "c", "c", "a", "a", "c", "a", "c", "a", "t", "c", "t", "g", "c", "c", "t", "c", "c", "c", "c", "a", "a", "g", "t", "g", "c", "a", "g", "c", "c", "t", "t", "c", "a", "c", "t", "t", "c", "c", "t", "g", "c", "t", "g", "c", "t", "c", "c", "t", "t", "c", "t", 
"g", "c", "t", "g", "a", "c", "c", "a", "g", "t", "c", "c", "c", "a", "g", "c", "a", "a", "c", "a", "g", "c", "c", "t", "c", "g", "g", "t", "c", "a", "c", "a", "g", "c", "a", "g", "a", "g", "c", "a", "c", "a", "g", "c", "a", "g", "t", "t", "t", "c", "t", "g", "t", "t", "c", "c", "t", "a", "c", "c", "c", "c", "a", "a", "c", "a", "g", "c", "a", "c", "c", "a", "t", "t", "g", "c", "t", "g", "c", "c", "t", "c", "c", "t", "c", "a", "g", "c", "c", "t", "t", "c", "c", "a", "c", "t", "c", "c", "g", "c", "t", 
"t", "t", "c", "t", "c", "a", "g", "c", "c", "a", "g", "c", "t", "g", "t", "g", "a", "g", "c", "a", "t", "t", "g", "a", "a", "g", "g", "c", "c", "a", "g", "g", "t", "c", "t", "c", "a", "a", "a", "c", "c", "c", "t", "c", "c", "a", "t", "c", "t", "a", "c", "t", "a", "g", "t", "a", "g", "c", "a", "c", "c", "g", "a", "a", "g", "t", "g", "a", "a", "t", "t", "c", "t", "c", "a", "g", "a", "c", "c", "a", "t", "t", "c", "c", "t", "g", "a", "g", "a", "a", "g", "c", "a", "g", "c", "c", "t", "t", "c", "a", "c", 
"a", "g", "g", "a", "a", "g", "t", "g", "a", "a", "a", "a", "t", "g", "g", "a", "g", "t", "c", "t", "a", "a", "a", "a", "t", "g", "g", "a", "g", "g", "t", "g", "g", "a", "t", "a", "a", "g", "c", "c", "a", "g", "a", "a", "c", "c", "a", "g", "c", "a", "g", "a", "t", "g", "c", "t", "c", "a", "a", "c", "c", "t", "g", "a", "g", "g", "a", "t", "a", "c", "a", "a", "a", "g", "g", "a", "g", "g", "c", "t", "a", "a", "a", "g", "g", "t", "g", "a", "g", "g", "a", "t", "g", "t", "t", "a", "a", "a", "g", "t", "a", 
"g", "a", "a", "c", "c", "t", "a", "c", "a", "g", "a", "a", "a", "t", "g", "g", "a", "g", "g", "a", "g", "a", "g", "a", "g", "g", "c", "c", "c", "t", "g", "a", "g", "t", "t", "a", "a", "a", "a", "a", "c", "t", "g", "a", "t", "g", "g", "g", "a", "a", "a", "g", "a", "g", "g", "a", "g", "g", "a", "a", "g", "a", "a", "c", "a", "g", "c", "c", "a", "a", "g", "c", "a", "c", "c", "t", "c", "t", "g", "c", "t", "a", "c", "c", "c", "a", "g", "t", "c", "c", "t", "c", "c", "c", "c", "a", "g", "c", "t", "c", "c", 
"t", "g", "g", "a", "c", "a", "g", "t", "c", "a", "a", "a", "g", "a", "a", "g", "a", "a", "g", "a", "t", "t", "t", "t", "c", "a", "a", "a", "c", "c", "a", "g", "a", "g", "g", "a", "a", "t", "t", "a", "c", "g", "a", "c", "a", "g", "g", "c", "t", "c", "t", "g", "a", "t", "g", "c", "c", "a", "a", "c", "a", "t", "t", "g", "g", "a", "g", "g", "c", "a", "c", "t", "t", "t", "a", "c", "c", "g", "g", "c", "a", "g", "g", "a", "c", "c", "c", "a", "g", "a", "a", "t", "c", "t", "c", "t", "t", "c", "c", "c", "t", 
"t", "t", "c", "g", "t", "c", "a", "g", "c", "c", "t", "g", "t", "g", "g", "a", "c", "c", "c", "g", "c", "a", "g", "c", "t", "t", "c", "t", "a", "g", "g", "a", "a", "t", "c", "c", "c", "t", "g", "a", "t", "t", "a", "c", "t", "t", "t", "g", "a", "t", "a", "t", "t", "g", "t", "g", "a", "a", "g", "a", "g", "c", "c", "c", "c", "a", "t", "g", "g", "a", "t", "c", "t", "t", "t", "c", "t", "a", "c", "a", "a", "t", "c", "a", "a", "g", "a", "g", "g", "a", "a", "g", "t", "t", "a", "g", "a", "t", "a", "c", "t", 
"g", "g", "a", "c", "a", "a", "t", "a", "c", "c", "a", "a", "g", "a", "g", "c", "c", "c", "t", "g", "g", "c", "a", "a", "t", "a", "t", "a", "t", "a", "g", "a", "t", "g", "a", "t", "a", "t", "t", "t", "g", "g", "c", "t", "t", "a", "t", "g", "t", "t", "c", "a", "a", "c", "a", "a", "t", "g", "c", "c", "t", "g", "g", "t", "t", "a", "t", "a", "t", "a", "a", "c", "c", "g", "t", "a", "a", "a", "a", "c", "t", "t", "c", "a", "a", "g", "g", "g", "t", "a", "t", "a", "c", "a", "a", "a", "t", "a", "t", "t", "g", 
"c", "t", "c", "t", "a", "a", "a", "c", "t", "t", "t", "c", "t", "g", "a", "a", "g", "t", "a", "t", "t", "t", "g", "a", "a", "c", "a", "a", "g", "a", "a", "a", "t", "t", "g", "a", "c", "c", "c", "t", "g", "t", "c", "a", "t", "g", "c", "a", "a", "a", "g", "c", "c", "t", "t", "g", "g", "a", "t", "a", "c", "t", "g", "t", "t", "g", "t", "g", "g", "c", "a", "g", "a", "a", "a", "g", "t", "t", "g", "g", "a", "g", "t", "t", "t", "t", "c", "t", "c", "c", "a", "c", "a", "g", "a", "c", "t", "c", "t", "t", "t", 
"g", "t", "t", "g", "c", "t", "a", "t", "g", "g", "g", "a", "a", "a", "c", "a", "g", "t", "t", "a", "t", "g", "c", "a", "c", "a", "a", "t", "c", "c", "c", "c", "c", "g", "t", "g", "a", "t", "g", "c", "t", "a", "c", "t", "t", "a", "c", "t", "a", "c", "a", "g", "t", "t", "a", "c", "c", "a", "g", "a", "a", "c", "a", "g", "g", "t", "a", "t", "c", "a", "t", "t", "t", "c", "t", "g", "t", "g", "a", "g", "a", "a", "g", "t", "g", "t", "t", "t", "c", "a", "a", "t", "g", "a", "a", "a", "t", "c", "c", "a", "a", 
"g", "g", "g", "g", "a", "g", "a", "g", "c", "g", "t", "t", "t", "c", "t", "t", "t", "g", "g", "g", "t", "g", "a", "t", "g", "a", "c", "c", "c", "t", "t", "c", "c", "c", "a", "a", "c", "c", "t", "c", "a", "a", "a", "c", "t", "a", "c", "a", "a", "t", "a", "a", "a", "t", "a", "a", "a", "g", "a", "a", "c", "a", "g", "t", "t", "t", "t", "c", "c", "a", "a", "g", "a", "g", "a", "a", "a", "a", "a", "a", "t", "g", "a", "c", "a", "c", "g", "t", "t", "g", "g", "a", "t", "c", "c", "t", "g", "a", "a", "c", "t", 
"g", "t", "t", "t", "g", "t", "t", "g", "a", "g", "t", "g", "c", "a", "c", "a", "g", "a", "g", "t", "g", "t", "g", "g", "a", "a", "g", "a", "a", "a", "g", "a", "t", "g", "c", "a", "c", "c", "a", "g", "a", "t", "c", "t", "g", "t", "g", "t", "c", "c", "t", "t", "c", "a", "c", "c", "a", "c", "g", "a", "g", "a", "t", "c", "a", "t", "c", "t", "g", "g", "c", "c", "a", "t", "c", "t", "g", "g", "g", "t", "t", "t", "g", "t", "c", "t", "g", "t", "g", "a", "t", "g", "g", "c", "t", "g", "t", "t", "t", "a", "a", 
"a", "g", "a", "a", "a", "a", "c", "t", "g", "c", "a", "c", "g", "a", "a", "c", "t", "a", "g", "g", "a", "a", "a", "g", "a", "a", "a", "a", "t", "a", "a", "g", "c", "t", "t", "t", "c", "t", "g", "c", "t", "a", "a", "a", "a", "g", "a", "t", "t", "g", "c", "c", "a", "t", "c", "t", "a", "c", "c", "a", "g", "a", "c", "t", "t", "g", "g", "g", "a", "c", "c", "t", "t", "t", "c", "t", "g", "g", "a", "g", "a", "a", "t", "c", "g", "a", "g", "t", "g", "a", "a", "t", "g", "a", "c", "t", "t", "t", "c", "t", "g", 
"a", "g", "g", "c", "g", "a", "c", "a", "a", "a", "a", "t", "c", "a", "c", "c", "c", "t", "g", "a", "a", "t", "c", "a", "g", "g", "a", "g", "a", "g", "g", "t", "c", "a", "c", "t", "g", "t", "t", "c", "g", "g", "g", "t", "t", "g", "t", "t", "c", "a", "t", "g", "c", "t", "t", "c", "t", "g", "a", "c", "a", "a", "a", "a", "c", "t", "g", "t", "g", "g", "a", "a", "g", "t", "g", "a", "a", "a", "c", "c", "a", "g", "g", "c", "a", "t", "g", "a", "a", "a", "g", "c", "a", "a", "g", "g", "t", "t", "t", "g", "t", 
"a", "g", "a", "t", "a", "g", "t", "g", "g", "a", "g", "a", "g", "a", "t", "g", "g", "c", "a", "g", "a", "a", "t", "c", "t", "t", "t", "t", "c", "c", "a", "t", "a", "c", "c", "g", "a", "a", "c", "a", "a", "a", "g", "g", "c", "c", "c", "t", "g", "t", "t", "t", "g", "c", "c", "t", "t", "t", "g", "a", "a", "g", "a", "a", "a", "t", "t", "g", "a", "t", "g", "g", "t", "g", "t", "t", "g", "a", "c", "t", "t", "g", "t", "g", "t", "t", "t", "c", "t", "t", "c", "g", "g", "c", "a", "t", "g", "c", "a", "t", "g", 
"t", "t", "c", "a", "a", "g", "a", "a", "t", "a", "t", "g", "g", "c", "t", "c", "t", "g", "a", "c", "t", "g", "c", "c", "c", "c", "c", "c", "t", "c", "c", "c", "a", "a", "c", "c", "a", "g", "a", "g", "g", "a", "g", "g", "g", "t", "a", "t", "a", "c", "a", "t", "a", "t", "c", "t", "t", "a", "c", "c", "t", "c", "g", "a", "t", "a", "g", "t", "g", "t", "t", "c", "a", "t", "t", "t", "c", "t", "t", "c", "c", "g", "t", "c", "c", "t", "a", "a", "a", "t", "g", "c", "t", "t", "g", "c", "g", "g", "a", "c", "t", 
"g", "c", "a", "g", "t", "c", "t", "a", "t", "c", "a", "t", "g", "a", "a", "a", "t", "t", "c", "t", "a", "a", "t", "t", "g", "g", "a", "t", "a", "t", "t", "t", "g", "g", "a", "a", "t", "a", "t", "g", "t", "c", "a", "a", "g", "a", "a", "a", "t", "t", "a", "g", "g", "a", "t", "a", "c", "a", "c", "a", "a", "c", "a", "g", "g", "g", "c", "a", "c", "a", "t", "c", "t", "g", "g", "g", "c", "c", "t", "g", "t", "c", "c", "a", "c", "c", "c", "a", "g", "t", "g", "a", "a", "g", "g", "g", "g", "a", "t", "g", "a", 
"c", "t", "a", "t", "a", "t", "c", "t", "t", "c", "c", "a", "t", "t", "g", "c", "c", "a", "t", "c", "c", "a", "c", "c", "t", "g", "a", "t", "c", "a", "g", "a", "a", "g", "a", "t", "a", "c", "c", "a", "a", "a", "g", "c", "c", "c", "a", "a", "g", "c", "g", "c", "c", "t", "g", "c", "a", "a", "g", "a", "a", "t", "g", "g", "t", "a", "c", "a", "a", "a", "a", "a", "g", "a", "t", "g", "c", "t", "t", "g", "a", "c", "a", "a", "g", "g", "c", "t", "g", "t", "a", "t", "c", "a", "g", "a", "a", "c", "g", "t", "a", 
"t", "t", "g", "t", "c", "c", "a", "t", "g", "a", "c", "t", "a", "c", "a", "a", "g", "g", "a", "t", "a", "t", "t", "t", "t", "a", "a", "a", "a", "c", "a", "a", "g", "c", "t", "a", "c", "t", "g", "a", "a", "g", "a", "t", "c", "g", "a", "t", "t", "a", "a", "c", "a", "a", "g", "t", "g", "c", "a", "a", "a", "g", "g", "a", "a", "c", "t", "a", "c", "c", "c", "t", "a", "c", "t", "t", "t", "g", "a", "a", "g", "g", "t", "g", "a", "t", "t", "t", "c", "t", "g", "g", "c", "c", "c", "a", "a", "t", "g", "t", "t", 
"c", "t", "a", "g", "a", "a", "g", "a", "a", "a", "g", "c", "a", "t", "c", "a", "a", "g", "g", "a", "g", "c", "t", "t", "g", "a", "a", "c", "a", "g", "g", "a", "a", "g", "a", "g", "g", "a", "a", "g", "a", "g", "a", "g", "g", "a", "a", "a", "c", "g", "g", "g", "a", "a", "g", "a", "g", "a", "a", "c", "a", "c", "c", "a", "g", "c", "a", "a", "c", "g", "a", "g", "a", "g", "t", "a", "c", "t", "g", "a", "t", "g", "t", "a", "a", "c", "a", "a", "a", "a", "g", "g", "a", "g", "a", "c", "a", "g", "c", "a", "a", 
"a", "a", "a", "t", "g", "c", "t", "a", "a", "g", "a", "a", "g", "a", "a", "g", "a", "a", "t", "a", "a", "c", "a", "a", "g", "a", "a", "a", "a", "c", "c", "a", "g", "c", "a", "a", "a", "a", "a", "c", "a", "a", "g", "a", "g", "c", "a", "g", "c", "c", "t", "g", "a", "g", "t", "a", "g", "g", "g", "g", "c", "a", "a", "t", "a", "a", "g", "a", "a", "g", "a", "a", "g", "c", "c", "t", "g", "g", "t", "a", "t", "g", "c", "c", "c", "a", "a", "t", "g", "t", "g", "t", "c", "t", "a", "a", "t", "g", "a", "c", "c", 
"t", "t", "t", "c", "t", "c", "a", "g", "a", "a", "a", "c", "t", "g", "t", "a", "t", "g", "c", "c", "a", "c", "c", "a", "t", "g", "g", "a", "a", "a", "a", "g", "c", "a", "t", "a", "a", "a", "g", "a", "g", "g", "t", "t", "t", "t", "c", "t", "t", "t", "g", "t", "g", "a", "t", "c", "c", "g", "c", "c", "t", "c", "a", "t", "c", "g", "c", "t", "t", "g", "t", "c", "c", "t", "g", "c", "t", "c", "c", "c", "a", "a", "t", "t", "c", "c", "c", "t", "g", "c", "c", "t", "c", "c", "c", "a", "t", "t", "g", "t", "t", 
"g", "a", "t", "c", "c", "t", "g", "a", "c", "c", "c", "t", "c", "t", "c", "a", "t", "c", "c", "c", "c", "t", "g", "t", "g", "a", "c", "c", "t", "g", "a", "t", "g", "g", "a", "c", "g", "g", "t", "a", "g", "a", "g", "a", "t", "g", "c", "a", "t", "t", "t", "c", "t", "c", "a", "c", "c", "c", "t", "t", "g", "c", "a", "a", "g", "g", "g", "a", "c", "a", "a", "g", "c", "a", "c", "c", "t", "g", "g", "a", "g", "t", "t", "c", "t", "c", "t", "t", "c", "a", "c", "t", "t", "c", "g", "a", "a", "g", "a", "g", "c", 
"c", "c", "a", "g", "t", "g", "g", "t", "c", "t", "a", "c", "c", "a", "t", "g", "t", "g", "c", "a", "t", "g", "c", "t", "g", "g", "t", "g", "g", "a", "g", "c", "t", "c", "c", "a", "t", "a", "c", "a", "c", "a", "g", "a", "g", "t", "c", "a", "g", "g", "a", "t", "c", "g", "c", "t", "t", "t", "g", "t", "c", "t", "a", "c", "a", "c", "c", "t", "g", "c", "a", "a", "c", "g", "a", "g", "t", "g", "c", "a", "a", "g", "c", "a", "c", "c", "a", "c", "g", "t", "g", "g", "a", "g", "a", "c", "a", "c", "g", "c", "t", 
"g", "g", "c", "a", "t", "t", "g", "c", "a", "c", "t", "g", "t", "g", "t", "g", "t", "g", "a", "g", "g", "a", "t", "t", "a", "t", "g", "a", "c", "c", "t", "g", "t", "g", "c", "a", "t", "c", "a", "c", "t", "t", "g", "t", "t", "a", "t", "a", "a", "c", "a", "c", "t", "a", "a", "a", "a", "a", "t", "c", "a", "t", "g", "a", "c", "c", "a", "c", "a", "a", "a", "a", "t", "g", "g", "a", "g", "a", "a", "a", "c", "t", "a", "g", "g", "c", "c", "t", "t", "g", "g", "c", "t", "t", "a", "g", "a", "t", "g", "a", "t", 
"g", "a", "g", "a", "g", "c", "a", "a", "t", "a", "a", "c", "c", "a", "g", "c", "a", "a", "g", "c", "t", "g", "c", "a", "g", "c", "t", "a", "c", "a", "c", "a", "g", "a", "g", "c", "c", "c", "a", "g", "g", "a", "g", "a", "c", "t", "c", "c", "c", "g", "c", "c", "g", "c", "c", "t", "g", "a", "g", "c", "a", "t", "c", "c", "a", "a", "c", "g", "c", "t", "g", "c", "a", "t", "c", "c", "a", "g", "t", "c", "t", "c", "t", "g", "g", "t", "g", "c", "a", "t", "g", "c", "c", "t", "g", "t", "c", "a", "g", "t", "g", 
"c", "c", "g", "c", "a", "a", "c", "g", "c", "c", "a", "a", "c", "t", "g", "c", "t", "c", "c", "c", "t", "g", "c", "c", "t", "t", "c", "c", "t", "g", "c", "c", "a", "g", "a", "a", "g", "a", "t", "g", "a", "a", "g", "a", "g", "g", "g", "t", "t", "g", "t", "g", "c", "a", "g", "c", "a", "c", "a", "c", "c", "a", "a", "a", "g", "g", "c", "t", "g", "c", "a", "a", "a", "c", "g", "g", "a", "a", "a", "a", "c", "c", "a", "a", "t", "g", "g", "t", "g", "g", "g", "t", "g", "c", "c", "c", "c", "a", "t", "t", "t", 
"g", "c", "a", "a", "a", "c", "a", "g", "c", "t", "t", "a", "t", "t", "g", "c", "c", "c", "t", "c", "t", "g", "c", "t", "g", "c", "t", "a", "t", "c", "a", "t", "g", "c", "c", "a", "a", "g", "c", "a", "c", "t", "g", "c", "c", "a", "g", "g", "a", "g", "a", "a", "c", "a", "a", "g", "t", "g", "c", "c", "c", "g", "g", "t", "g", "c", "c", "a", "t", "t", "t", "t", "g", "c", "c", "t", "c", "a", "a", "c", "a", "t", "c", "a", "a", "g", "c", "a", "a", "a", "a", "g", "c", "t", "c", "c", "g", "g", "c", "a", "g", 
"c", "a", "a", "c", "a", "g", "c", "t", "g", "c", "a", "g", "c", "a", "c", "c", "g", "g", "c", "t", "c", "c", "a", "a", "c", "a", "g", "g", "c", "t", "c", "a", "g", "a", "t", "g", "c", "t", "c", "c", "g", "t", "a", "g", "g", "a", "g", "g", "a", "t", "g", "g", "c", "c", "a", "g", "c", "a", "t", "g", "c", "a", "a", "c", "g", "a", "a", "c", "t", "g", "g", "t", "g", "t", "g", "g", "c", "g", "g", "g", "g", "c", "a", "g", "c", "a", "g", "c", "a", "g", "g", "g", "c", "c", "t", "g", "c", "c", "g", "t", "c", 
"c", "c", "c", "a", "a", "c", "t", "c", "c", "t", "g", "c", "t", "a", "c", "a", "c", "c", "a", "a", "c", "t", "a", "c", "c", "c", "c", "t", "a", "c", "t", "g", "g", "c", "c", "a", "a", "c", "a", "g", "c", "c", "a", "g", "c", "c", "a", "c", "c", "c", "c", "a", "c", "a", "g", "a", "c", "a", "c", "c", "c", "c", "a", "g", "c", "c", "c", "c", "a", "a", "c", "c", "c", "a", "c", "c", "t", "c", "t", "c", "a", "a", "c", "c", "a", "c", "a", "g", "c", "c", "c", "a", "c", "t", "c", "c", "t", "c", "c", "c", "a", 
"a", "c", "a", "a", "c", "a", "t", "g", "a", "c", "a", "c", "c", "c", "t", "a", "c", "t", "t", "a", "c", "c", "c", "a", "g", "g", "a", "c", "t", "c", "a", "g", "a", "c", "t", "a", "c", "t", "g", "g", "c", "c", "c", "t", "g", "t", "g", "t", "c", "c", "c", "a", "g", "g", "g", "t", "a", "a", "g", "g", "c", "a", "c", "c", "a", "g", "g", "c", "c", "a", "g", "g", "t", "g", "a", "c", "c", "c", "c", "a", "c", "c", "t", "a", "c", "c", "c", "c", "a", "c", "c", "t", "c", "a", "g", "a", "c", "t", "g", "c", "t", 
"c", "a", "g", "g", "c", "c", "c", "c", "c", "c", "t", "t", "c", "c", "a", "g", "g", "g", "c", "c", "t", "c", "c", "a", "c", "c", "t", "g", "c", "a", "g", "c", "a", "g", "t", "a", "g", "a", "a", "a", "t", "g", "g", "c", "a", "a", "t", "g", "c", "a", "a", "a", "t", "t", "c", "a", "g", "a", "g", "g", "g", "c", "a", "g", "c", "a", "g", "a", "g", "a", "c", "a", "c", "a", "g", "c", "g", "c", "c", "a", "g", "a", "t", "g", "g", "c", "c", "c", "a", "t", "g", "t", "a", "c", "a", "g", "a", "t", "t", "t", "t", 
"c", "c", "a", "a", "a", "g", "g", "c", "c", "a", "a", "t", "c", "c", "a", "g", "c", "a", "c", "c", "a", "g", "a", "t", "g", "c", "c", "c", "c", "a", "g", "a", "t", "g", "t", "c", "a", "c", "c", "c", "a", "t", "g", "g", "c", "c", "c", "c", "t", "a", "t", "g", "g", "g", "c", "a", "t", "g", "a", "a", "c", "c", "c", "a", "c", "c", "t", "c", "c", "t", "a", "t", "g", "g", "c", "c", "a", "g", "a", "g", "g", "t", "c", "c", "t", "g", "g", "t", "g", "g", "g", "c", "a", "t", "t", "t", "g", "g", "a", "t", "c", 
"c", "a", "g", "g", "a", "a", "t", "a", "g", "g", "t", "c", "c", "a", "g", "c", "a", "g", "g", "a", "a", "t", "g", "c", "a", "g", "c", "a", "a", "c", "a", "g", "c", "c", "a", "c", "c", "t", "t", "g", "g", "g", "c", "c", "c", "a", "a", "g", "g", "a", "g", "g", "a", "a", "t", "g", "c", "c", "t", "c", "a", "g", "c", "c", "c", "c", "a", "g", "c", "a", "g", "a", "t", "g", "c", "a", "g", "t", "c", "a", "g", "g", "g", "a", "t", "g", "c", "c", "a", "a", "g", "g", "c", "c", "a", "g", "c", "c", "a", "t", "g", 
"a", "t", "g", "t", "c", "a", "g", "t", "g", "g", "c", "c", "c", "a", "g", "c", "a", "t", "g", "g", "t", "c", "a", "g", "c", "c", "t", "t", "t", "a", "a", "a", "c", "a", "t", "g", "g", "c", "t", "c", "c", "a", "c", "a", "a", "c", "c", "a", "g", "g", "a", "t", "t", "g", "g", "g", "c", "c", "a", "a", "g", "t", "g", "g", "g", "t", "g", "t", "g", "a", "g", "c", "c", "c", "t", "c", "t", "c", "a", "a", "g", "c", "c", "a", "g", "g", "c", "a", "c", "t", "g", "t", "g", "t", "c", "t", "c", "a", "a", "c", "a", 
"a", "g", "c", "c", "t", "t", "a", "c", "a", "a", "a", "a", "c", "c", "t", "t", "t", "t", "g", "c", "g", "g", "a", "c", "t", "c", "t", "c", "a", "g", "g", "t", "c", "t", "c", "c", "c", "a", "g", "t", "t", "c", "t", "c", "c", "c", "t", "t", "a", "c", "a", "g", "c", "a", "g", "c", "a", "a", "c", "a", "g", "g", "t", "g", "c", "t", "t", "a", "g", "t", "a", "t", "c", "c", "t", "t", "c", "a", "t", "g", "c", "c", "a", "a", "c", "c", "c", "c", "c", "a", "a", "c", "t", "g", "t", "t", "g", "g", "c", "t", "g", 
"c", "a", "t", "t", "c", "a", "t", "c", "a", "a", "g", "c", "a", "g", "c", "g", "g", "g", "c", "t", "g", "c", "c", "a", "a", "g", "t", "a", "t", "g", "c", "c", "a", "a", "c", "c", "c", "t", "a", "a", "t", "c", "c", "a", "c", "a", "g", "c", "c", "t", "c", "t", "c", "c", "c", "t", "g", "g", "a", "c", "a", "g", "c", "c", "t", "g", "g", "c", "a", "t", "g", "a", "c", "c", "c", "a", "g", "g", "g", "a", "c", "a", "g", "c", "c", "a", "g", "g", "g", "c", "t", "g", "c", "a", "g", "c", "c", "a", "c", "c", "t", 
"a", "c", "c", "a", "t", "g", "c", "c", "t", "g", "g", "c", "c", "a", "g", "c", "a", "a", "g", "g", "t", "g", "t", "c", "c", "a", "c", "t", "c", "c", "a", "a", "c", "c", "c", "a", "g", "c", "c", "t", "t", "g", "c", "a", "g", "a", "a", "c", "a", "t", "g", "a", "a", "t", "c", "c", "t", "c", "t", "g", "c", "a", "g", "g", "c", "a", "g", "g", "t", "g", "t", "c", "c", "a", "g", "a", "g", "a", "g", "c", "t", "g", "g", "c", "c", "t", "g", "c", "c", "c", "c", "a", "g", "c", "a", "g", "c", "a", "g", "c", "c", 
"g", "c", "a", "g", "c", "a", "g", "c", "a", "g", "c", "t", "c", "c", "a", "g", "c", "c", "a", "c", "c", "c", "a", "t", "g", "g", "g", "a", "g", "c", "a", "a", "t", "g", "a", "g", "t", "c", "c", "c", "c", "a", "a", "g", "c", "t", "c", "a", "g", "c", "a", "a", "a", "t", "g", "a", "a", "c", "a", "t", "g", "a", "a", "t", "c", "a", "c", "a", "a", "t", "a", "c", "c", "a", "t", "g", "c", "c", "t", "t", "c", "a", "c", "a", "g", "t", "t", "c", "a", "g", "a", "g", "a", "c", "a", "t", "c", "t", "t", "a", "a", 
"g", "a", "c", "g", "g", "c", "a", "g", "a", "t", "g", "a", "t", "g", "c", "a", "a", "c", "a", "g", "c", "a", "g", "g", "g", "a", "g", "c", "a", "g", "g", "g", "c", "c", "a", "g", "g", "a", "a", "t", "c", "g", "g", "c", "c", "c", "t", "g", "g", "a", "a", "t", "g", "g", "c", "c", "a", "a", "c", "c", "a", "g", "t", "t", "c", "c", "a", "g", "c", "a", "g", "c", "c", "c", "c", "a", "a", "g", "g", "a", "a", "t", "t", "g", "g", "c", "t", "a", "t", "c", "c", "a", "c", "c", "g", "c", "a", "g", "c", "a", "g", 
"c", "a", "g", "c", "a", "g", "c", "a", "g", "c", "a", "g", "c", "g", "a", "a", "t", "g", "c", "a", "g", "c", "a", "t", "c", "a", "c", "a", "t", "g", "c", "a", "g", "c", "a", "a", "a", "t", "g", "c", "a", "g", "c", "a", "a", "g", "g", "a", "a", "a", "t", "a", "t", "g", "g", "g", "a", "c", "a", "a", "a", "t", "g", "g", "g", "t", "c", "a", "g", "c", "t", "t", "c", "c", "c", "c", "a", "g", "g", "c", "t", "c", "t", "g", "g", "g", "g", "g", "c", "t", "g", "a", "g", "g", "c", "a", "g", "g", "a", "g", "c", 
"c", "a", "g", "t", "c", "t", "a", "c", "a", "g", "g", "c", "c", "t", "a", "t", "c", "a", "g", "c", "a", "g", "c", "g", "a", "c", "t", "t", "c", "t", "t", "c", "a", "a", "c", "a", "a", "c", "a", "g", "a", "t", "g", "g", "g", "g", "t", "c", "t", "c", "c", "t", "g", "c", "t", "c", "a", "g", "c", "c", "c", "a", "a", "c", "c", "c", "t", "a", "t", "g", "a", "g", "c", "c", "c", "a", "c", "a", "g", "c", "a", "g", "c", "a", "c", "a", "t", "g", "c", "t", "c", "c", "c", "a", "a", "a", "t", "c", "a", "g", "g", 
"c", "a", "c", "a", "g", "t", "c", "c", "c", "c", "a", "c", "a", "c", "c", "t", "a", "c", "a", "a", "g", "g", "t", "c", "a", "a", "c", "a", "a", "a", "t", "c", "c", "c", "t", "a", "a", "t", "t", "c", "t", "c", "t", "c", "t", "c", "c", "a", "a", "t", "c", "a", "a", "g", "t", "g", "c", "g", "c", "t", "c", "t", "c", "c", "c", "c", "a", "g", "c", "c", "t", "g", "t", "c", "c", "c", "t", "t", "c", "t", "c", "c", "t", "c", "g", "a", "c", "c", "a", "c", "a", "g", "t", "c", "t", "c", "a", "g", "c", "c", "c", 
"c", "c", "c", "c", "a", "t", "t", "c", "c", "a", "g", "c", "c", "c", "a", "t", "c", "t", "c", "c", "g", "a", "g", "g", "a", "t", "g", "c", "a", "g", "c", "c", "t", "c", "a", "g", "c", "c", "t", "t", "c", "t", "c", "c", "a", "c", "a", "c", "c", "a", "t", "g", "t", "t", "t", "c", "t", "c", "c", "a", "c", "a", "g", "a", "c", "c", "a", "g", "t", "t", "c", "c", "c", "c", "a", "c", "a", "t", "c", "c", "t", "g", "g", "a", "c", "t", "g", "g", "t", "a", "g", "c", "t", "g", "c", "c", "c", "a", "g", "g", "c", 
"t", "g", "c", "c", "a", "a", "c", "c", "c", "t", "a", "t", "g", "g", "a", "a", "c", "a", "a", "g", "g", "g", "c", "a", "t", "t", "t", "t", "g", "c", "c", "a", "g", "c", "c", "c", "a", "g", "a", "c", "c", "a", "g", "a", "a", "t", "t", "c", "a", "a", "t", "g", "c", "t", "t", "t", "c", "a", "c", "a", "g", "c", "t", "c", "g", "c", "t", "a", "g", "c", "a", "a", "t", "c", "c", "t", "g", "g", "c", "a", "t", "g", "g", "c", "a", "a", "a", "c", "c", "t", "c", "c", "a", "c", "g", "g", "g", "g", "c", "a", "a", 
"g", "t", "g", "c", "c", "a", "c", "g", "g", "a", "c", "c", "t", "g", "g", "g", "a", "c", "t", "g", "a", "g", "c", "a", "g", "c", "g", "a", "t", "a", "a", "t", "g", "c", "a", "g", "a", "c", "t", "t", "g", "a", "a", "t", "t", "c", "a", "a", "a", "c", "c", "t", "c", "t", "c", "a", "c", "a", "g", "a", "g", "t", "a", "c", "a", "c", "t", "a", "g", "a", "c", "a", "t", "a", "c", "a", "c", "t", "a", "g", "a", "g", "a", "c", "a", "c", "c", "t", "t", "g", "t", "a", "g", "t", "a", "t", "t", "t", "t", "g", "g", 
"a", "a", "g", "c", "a", "a", "a", "a", "g", "a", "t", "t", "a", "t", "t", "t", "t", "c", "t", "c", "t", "t", "a", "a", "c", "a", "a", "g", "a", "c", "t", "t", "t", "t", "t", "g", "t", "a", "c", "t", "g", "a", "a", "a", "a", "c", "a", "a", "t", "t", "t", "t", "t", "t", "t", "g", "a", "a", "t", "c", "t", "t", "t", "c", "t", "t", "a", "g", "c", "c", "t", "a", "a", "a", "a", "g", "a", "c", "c", "c", "a", "t", "t", "t", "t", "c", "c", "t", "t", "g", "g", "a", "a", "c", "a", "t", "g", "t", "a", "a", "g", 
"a", "a", "c", "t", "g", "t", "g", "c", "a", "g", "t", "a", "g", "c", "c", "a", "t", "t", "t", "a", "t", "g", "g", "t", "t", "t", "a", "a", "a", "g", "t", "a", "a", "a", "c", "a", "g", "g", "c", "c", "a", "g", "a", "t", "g", "a", "a", "c", "c", "t", "g", "a", "g", "g", "g", "a", "t", "a", "a", "t", "a", "g", "a", "t", "t", "a", "c", "a", "a", "a", "g", "a", "a", "t", "a", "t", "a", "t", "t", "t", "t", "t", "g", "t", "t", "a", "t", "g", "g", "c", "t", "g", "g", "t", "t", "a", "c", "c", "c", "c", "a", 
"g", "c", "t", "c", "t", "t", "t", "t", "t", "c", "c", "c", "c", "t", "t", "g", "t", "g", "t", "g", "t", "g", "t", "g", "g", "t", "t", "c", "a", "a", "g", "t", "g", "t", "g", "c", "a", "c", "t", "g", "g", "g", "a", "g", "g", "c", "a", "a", "c", "t", "g", "a", "g", "g", "t", "c", "t", "g", "a", "a", "g", "c", "c", "a", "a", "c", "c", "a", "t", "a", "t", "g", "c", "t", "c", "c", "t", "g", "c", "c", "t", "t", "g", "c", "c", "g", "a", "t", "a", "g", "g", "t", "t", "t", "t", "a", "t", "t", "a", "t", "t", 
"t", "t", "t", "t", "t", "t", "a", "a", "a", "t", "t", "a", "a", "t", "g", "a", "a", "a", "a", "t", "a", "t", "g", "t", "a", "a", "t", "a", "t", "t", "a", "a", "t", "a", "g", "t", "t", "a", "t", "t", "a", "t", "t", "t", "a", "c", "t", "g", "g", "t", "g", "c", "a", "g", "a", "t", "g", "g", "t", "t", "g", "a", "c", "a", "t", "t", "t", "t", "t", "c", "c", "c", "t", "a", "t", "t", "t", "t", "c", "c", "t", "c", "a", "c", "t", "t", "t", "a", "t", "g", "a", "a", "a", "g", "a", "a", "t", "t", "t", "a", "a", 
"a", "t", "a", "a", "a", "a", "a", "a", "a", "a", "a", "g", "a", "a", "c", "a", "t", "t", "t", "c", "t", "a", "a", "a", "a", "c", "c", "a", "g", "a", "g", "g", "a", "c", "a", "a", "a", "a", "g", "g", "g", "g", "t", "t", "a", "a", "t", "g", "t", "t", "a", "c", "g", "t", "a", "a", "a", "a", "t", "t", "a", "c", "a", "t", "t", "a", "t", "a", "t", "a", "t", "a", "t", "a", "t", "a", "t", "a", "t", "a", "t", "a", "t", "a", "a", "a", "t", "a", "t", "a", "t", "a", "t", "a", "a", "a", "t", "a", "t", "a", "t", 
"t", "a", "a", "a", "a", "t", "a", "c", "c", "a", "a", "t", "t", "t", "t", "t", "t", "t", "c", "t", "c", "t", "g", "g", "g", "t", "g", "c", "a", "a", "a", "g", "a", "t", "g", "t", "t", "c", "a", "t", "t", "c", "t", "t", "t", "t", "a", "a", "a", "a", "a", "c", "a", "t", "t", "t", "a", "a", "a", "a", "a", "a", "t", "a", "a", "a", "a", "t", "a", "a", "a", "a", "a", "g", "c", "c", "t", "c", "c", "t", "c", "t", "t", "t", "c", "c", "a", "t", "c", "c", "c", "t", "c", "a", "a", "g", "t", "c", "a", "a", "c", 
"t", "t", "t", "t", "g", "t", "g", "c", "t", "c", "c", "a", "g", "a", "a", "a", "a", "t", "t", "t", "t", "c", "t", "a", "t", "t", "c", "t", "g", "t", "a", "a", "g", "t", "c", "t", "a", "a", "g", "g", "g", "t", "a", "a", "a", "a", "c", "t", "t", "c", "a", "a", "g", "t", "a", "t", "t", "a", "a", "g", "a", "t", "a", "a", "t", "t", "t", "g", "t", "a", "c", "a", "t", "g", "t", "a", "g", "a", "g", "a", "a", "a", "a", "a", "a", "a", "t", "g", "a", "c", "t", "t", "t", "t", "t", "c", "a", "t", "a", "a", "t", 
"a", "t", "a", "c", "a", "g", "g", "g", "g", "c", "a", "g", "c", "t", "g", "c", "c", "a", "a", "a", "t", "t", "g", "a", "t", "g", "t", "a", "t", "t", "a", "t", "a", "a", "t", "a", "t", "t", "g", "t", "g", "g", "t", "t", "t", "c", "t", "g", "t", "t", "t", "c", "t", "t", "g", "a", "g", "a", "a", "a", "a", "a", "t", "t", "t", "t", "t", "t", "g", "t", "t", "a", "t", "t", "t", "t", "t", "a", "c", "a", "t", "c", "t", "a", "a", "c", "a", "g", "a", "g", "g", "a", "a", "a", "a", "a", "a", "a", "a", "t", "t", 
"t", "a", "a", "a", "a", "a", "g", "a", "g", "g", "g", "t", "a", "a", "g", "a", "a", "a", "t", "g", "a", "c", "t", "c", "c", "a", "g", "t", "g", "g", "g", "g", "t", "g", "a", "t", "t", "t", "t", "a", "a", "c", "a", "t", "g", "c", "a", "a", "a", "t", "g", "t", "c", "t", "g", "a", "g", "a", "t", "t", "t", "c", "t", "t", "c", "a", "c", "t", "t", "g", "c", "t", "t", "t", "c", "t", "t", "c", "c", "t", "t", "a", "c", "t", "c", "t", "g", "c", "c", "c", "c", "a", "c", "a", "c", "a", "c", "g", "t", "a", "c", 
"a", "c", "t", "t", "t", "c", "t", "g", "t", "a", "a", "a", "a", "c", "t", "t", "g", "a", "a", "a", "a", "t", "a", "g", "a", "a", "a", "g", "c", "a", "a", "a", "a", "a", "c", "c", "c", "t", "c", "a", "a", "c", "t", "g", "t", "t", "g", "t", "a", "a", "a", "t", "c", "a", "t", "g", "c", "a", "a", "t", "t", "a", "a", "g", "g", "t", "t", "g", "a", "t", "t", "a", "c", "t", "t", "a", "t", "a", "a", "a", "t", "a", "t", "g", "a", "a", "c", "t", "t", "t", "g", "g", "a", "t", "c", "a", "c", "t", "g", "t", "a", 
"t", "a", "g", "a", "c", "t", "g", "t", "t", "a", "a", "a", "t", "t", "t", "g", "a", "t", "t", "t", "c", "t", "t", "a", "t", "t", "a", "c", "c", "t", "a", "t", "t", "g", "t", "t", "a", "a", "a", "t", "a", "a", "a", "c", "t", "g", "t", "g", "t", "g", "a", "g", "a", "c", "a", "g", "a", "c", "a", "c", "c", "t", "g", "a")
>mCREBBP
c("g", "c", "t", "g", "t", "t", "g", "c", "t", "g", "a", "g", "g", "c", "t", "g", "a", "g", "a", "t", "t", "t", "g", "g", "c", "c", "g", "c", "c", "g", "c", "c", "t", "c", "c", "c", "c", "c", "a", "c", "c", "c", "g", "g", "c", "c", "t", "g", "c", "g", "c", "c", "c", "t", "c", "c", "g", "c", "g", "g", "c", "c", "c", "g", "g", "c", "c", "c", "g", "c", "g", "c", "t", "c", "c", "t", "g", "c", "g", "c", "t", "c", "g", "c", "t", "c", "c", "t", "c", "g", "c", "t", "g", "g", "c", "t", "c", "g", "c", "c", 
"t", "g", "c", "t", "c", "g", "c", "a", "g", "c", "c", "g", "c", "c", "g", "g", "c", "c", "c", "g", "a", "c", "c", "c", "c", "c", "g", "t", "c", "c", "g", "g", "g", "c", "c", "g", "c", "g", "t", "c", "g", "c", "g", "c", "c", "g", "c", "c", "c", "g", "c", "g", "c", "t", "c", "a", "g", "g", "g", "c", "t", "g", "t", "t", "t", "c", "c", "g", "c", "g", "a", "g", "c", "a", "g", "g", "t", "g", "a", "a", "g", "a", "t", "g", "g", "c", "c", "g", "a", "g", "a", "a", "c", "t", "t", "g", "c", "t", "g", "g", "a", 
"c", "g", "g", "a", "c", "c", "g", "c", "c", "c", "a", "a", "c", "c", "c", "c", "a", "a", "a", "c", "g", "a", "g", "c", "c", "a", "a", "a", "c", "t", "c", "a", "g", "c", "t", "c", "g", "c", "c", "c", "g", "g", "c", "t", "t", "c", "t", "c", "c", "g", "c", "g", "a", "a", "t", "g", "a", "c", "a", "a", "c", "a", "c", "a", "g", "a", "t", "t", "t", "t", "g", "g", "a", "t", "c", "a", "t", "t", "g", "t", "t", "t", "g", "a", "c", "t", "t", "g", "g", "a", "a", "a", "a", "t", "g", "a", "c", "c", "t", "t", "c", 
"c", "t", "g", "a", "t", "g", "a", "g", "c", "t", "g", "a", "t", "c", "c", "c", "c", "a", "a", "t", "g", "g", "a", "g", "a", "a", "t", "t", "a", "a", "g", "c", "c", "t", "t", "t", "t", "a", "a", "a", "c", "a", "g", "t", "g", "g", "g", "a", "a", "c", "c", "t", "t", "g", "t", "t", "c", "c", "a", "g", "a", "t", "g", "c", "t", "g", "c", "g", "t", "c", "c", "a", "a", "a", "c", "a", "t", "a", "a", "a", "c", "a", "a", "c", "t", "g", "t", "c", "a", "g", "a", "g", "c", "t", "t", "c", "t", "t", "a", "g", "a", 
"g", "g", "a", "g", "g", "c", "a", "g", "c", "g", "g", "c", "t", "c", "t", "a", "g", "c", "a", "t", "c", "a", "a", "c", "c", "c", "a", "g", "g", "g", "a", "t", "a", "g", "g", "c", "a", "a", "t", "g", "t", "g", "a", "g", "t", "g", "c", "c", "a", "g", "c", "a", "g", "c", "c", "c", "t", "g", "t", "g", "c", "a", "a", "c", "a", "g", "g", "g", "c", "c", "t", "t", "g", "g", "t", "g", "g", "c", "c", "a", "g", "g", "c", "t", "c", "a", "g", "g", "g", "g", "c", "a", "g", "c", "c", "g", "a", "a", "c", "a", "g", 
"t", "a", "c", "a", "a", "a", "c", "a", "t", "g", "g", "c", "c", "a", "g", "c", "t", "t", "a", "g", "g", "t", "g", "c", "c", "a", "t", "g", "g", "g", "c", "a", "a", "g", "a", "g", "c", "c", "c", "t", "c", "t", "g", "a", "a", "c", "c", "a", "a", "g", "g", "a", "g", "a", "c", "t", "c", "a", "t", "c", "a", "a", "c", "a", "c", "c", "c", "a", "a", "c", "c", "t", "g", "c", "c", "c", "a", "a", "a", "c", "a", "g", "g", "c", "a", "g", "c", "c", "a", "g", "c", "a", "c", "c", "t", "c", "t", "g", "g", "g", "c", 
"c", "c", "a", "c", "t", "c", "c", "c", "c", "c", "t", "g", "c", "c", "t", "c", "c", "c", "a", "a", "g", "c", "a", "c", "t", "g", "a", "a", "t", "c", "c", "a", "c", "a", "a", "g", "c", "a", "c", "a", "a", "a", "a", "g", "c", "a", "a", "g", "t", "a", "g", "g", "g", "c", "t", "g", "g", "t", "g", "a", "c", "c", "a", "g", "t", "a", "g", "t", "c", "c", "t", "g", "c", "c", "a", "c", "a", "t", "c", "a", "c", "a", "g", "a", "c", "t", "g", "g", "a", "c", "c", "t", "g", "g", "g", "a", "t", "c", "t", "g", "c", 
"a", "t", "g", "a", "a", "t", "g", "c", "t", "a", "a", "c", "t", "t", "c", "a", "a", "c", "c", "a", "g", "a", "c", "c", "c", "a", "c", "c", "c", "a", "g", "g", "c", "c", "t", "t", "c", "t", "c", "a", "a", "t", "a", "g", "t", "a", "a", "c", "t", "c", "t", "g", "g", "c", "c", "a", "t", "a", "g", "c", "t", "t", "a", "a", "t", "g", "a", "a", "t", "c", "a", "g", "g", "c", "t", "c", "a", "a", "c", "a", "a", "g", "g", "g", "c", "a", "a", "g", "c", "t", "c", "a", "a", "g", "t", "c", "a", "t", "g", "a", "a", 
"t", "g", "g", "a", "t", "c", "t", "c", "t", "t", "g", "g", "g", "g", "c", "t", "g", "c", "t", "g", "g", "a", "a", "g", "a", "g", "g", "a", "a", "g", "g", "g", "g", "a", "g", "c", "t", "g", "g", "a", "a", "t", "g", "c", "c", "c", "t", "a", "c", "c", "c", "t", "g", "c", "t", "c", "c", "a", "g", "c", "c", "a", "t", "g", "c", "a", "g", "g", "g", "g", "g", "c", "c", "a", "c", "a", "a", "g", "c", "a", "g", "t", "g", "t", "g", "c", "t", "g", "g", "c", "g", "g", "a", "g", "a", "c", "c", "t", "t", "g", "a", 
"c", "a", "c", "a", "g", "g", "t", "t", "t", "c", "c", "c", "c", "a", "c", "a", "a", "a", "t", "g", "g", "c", "t", "g", "g", "c", "c", "a", "t", "g", "c", "t", "g", "g", "a", "c", "t", "a", "a", "a", "t", "a", "c", "a", "g", "c", "a", "c", "a", "g", "g", "c", "a", "g", "g", "a", "g", "g", "c", "a", "t", "g", "a", "c", "c", "a", "a", "g", "a", "t", "g", "g", "g", "a", "a", "t", "g", "a", "c", "t", "g", "g", "t", "a", "c", "c", "a", "c", "a", "a", "g", "t", "c", "c", "a", "t", "t", "t", "g", "g", "a", 
"c", "a", "a", "c", "c", "c", "t", "t", "t", "a", "g", "t", "c", "a", "a", "a", "c", "t", "g", "g", "a", "g", "g", "g", "c", "a", "g", "c", "a", "g", "a", "t", "g", "g", "g", "a", "g", "c", "c", "a", "c", "t", "g", "g", "a", "g", "t", "g", "a", "a", "c", "c", "c", "c", "c", "a", "g", "t", "t", "a", "g", "c", "c", "a", "g", "c", "a", "a", "a", "c", "a", "g", "a", "g", "c", "a", "t", "g", "g", "t", "c", "a", "a", "t", "a", "g", "t", "t", "t", "a", "c", "c", "t", "g", "c", "t", "t", "t", "t", "c", "c", 
"t", "a", "c", "a", "g", "a", "t", "a", "t", "c", "a", "a", "g", "a", "a", "t", "a", "c", "t", "t", "c", "a", "g", "t", "c", "a", "c", "c", "a", "c", "t", "g", "t", "g", "c", "c", "a", "a", "a", "t", "a", "t", "g", "t", "c", "c", "c", "a", "g", "t", "t", "g", "c", "a", "a", "a", "c", "a", "t", "c", "a", "g", "t", "g", "g", "g", "a", "a", "t", "t", "g", "t", "a", "c", "c", "c", "a", "c", "a", "c", "a", "a", "g", "c", "a", "a", "t", "t", "g", "c", "a", "a", "c", "a", "g", "g", "c", "c", "c", "c", "a", 
"c", "a", "g", "c", "a", "g", "a", "c", "c", "c", "t", "g", "a", "a", "a", "a", "a", "c", "g", "c", "a", "a", "a", "c", "t", "g", "a", "t", "a", "c", "a", "g", "c", "a", "g", "c", "a", "g", "c", "t", "g", "g", "t", "t", "c", "t", "a", "c", "t", "g", "c", "t", "t", "c", "a", "t", "g", "c", "c", "c", "a", "c", "a", "a", "a", "t", "g", "t", "c", "a", "g", "a", "g", "a", "c", "g", "a", "g", "a", "g", "c", "a", "a", "g", "c", "a", "a", "a", "t", "g", "g", "a", "g", "a", "g", "g", "t", "t", "c", "g", "a", 
"g", "c", "c", "t", "g", "t", "t", "c", "t", "c", "t", "c", "c", "c", "a", "c", "a", "c", "t", "g", "t", "c", "g", "a", "a", "c", "c", "a", "t", "g", "a", "a", "a", "a", "a", "c", "g", "t", "t", "t", "t", "g", "a", "a", "t", "c", "a", "c", "a", "t", "g", "a", "c", "a", "c", "a", "t", "t", "g", "t", "c", "a", "g", "g", "c", "t", "g", "g", "g", "a", "a", "a", "g", "c", "c", "t", "g", "c", "c", "a", "a", "g", "t", "t", "g", "c", "c", "c", "a", "t", "t", "g", "t", "g", "c", "a", "t", "c", "t", "t", "c", 
"a", "c", "g", "a", "c", "a", "a", "a", "t", "c", "a", "t", "c", "t", "c", "t", "c", "a", "t", "t", "g", "g", "a", "a", "g", "a", "a", "c", "t", "g", "c", "a", "c", "a", "c", "g", "a", "c", "a", "t", "g", "a", "c", "t", "g", "t", "c", "c", "t", "g", "t", "t", "t", "g", "c", "c", "t", "c", "c", "c", "t", "t", "t", "g", "a", "a", "a", "a", "a", "t", "g", "c", "c", "a", "g", "t", "g", "a", "c", "a", "a", "g", "c", "g", "a", "a", "a", "c", "c", "a", "a", "c", "a", "a", "a", "c", "c", "a", "t", "c", "c", 
"t", "g", "g", "g", "a", "t", "c", "t", "c", "c", "a", "g", "c", "t", "a", "g", "t", "g", "g", "a", "a", "t", "t", "c", "a", "a", "a", "a", "c", "a", "c", "a", "a", "t", "t", "g", "g", "t", "t", "c", "t", "g", "t", "t", "g", "g", "t", "g", "c", "a", "g", "g", "g", "c", "a", "a", "c", "a", "g", "a", "a", "t", "g", "c", "c", "a", "c", "t", "t", "c", "c", "t", "t", "a", "a", "g", "t", "a", "a", "c", "c", "c", "a", "a", "a", "t", "c", "c", "c", "a", "t", "a", "g", "a", "c", "c", "c", "c", "a", "g", "t", 
"t", "c", "c", "a", "t", "g", "c", "a", "g", "c", "g", "g", "g", "c", "c", "t", "a", "t", "g", "c", "t", "g", "c", "t", "c", "t", "a", "g", "g", "a", "c", "t", "c", "c", "c", "c", "t", "a", "c", "a", "t", "g", "a", "a", "c", "c", "a", "g", "c", "c", "t", "c", "a", "g", "a", "c", "g", "c", "a", "g", "c", "t", "g", "c", "a", "g", "c", "c", "t", "c", "a", "g", "g", "t", "t", "c", "c", "t", "g", "g", "c", "c", "a", "g", "c", "a", "a", "c", "c", "a", "g", "c", "a", "c", "a", "g", "c", "c", "t", "c", "c", 
"a", "g", "c", "c", "c", "a", "c", "c", "a", "g", "c", "a", "g", "a", "t", "g", "a", "g", "g", "a", "c", "t", "c", "t", "c", "a", "a", "t", "g", "c", "c", "c", "t", "a", "g", "g", "a", "a", "a", "c", "a", "a", "c", "c", "c", "c", "a", "t", "g", "a", "g", "t", "a", "t", "c", "c", "c", "a", "g", "c", "a", "g", "g", "a", "g", "g", "a", "a", "t", "a", "a", "c", "a", "a", "c", "a", "g", "a", "t", "c", "a", "a", "c", "a", "g", "c", "c", "a", "c", "c", "a", "a", "a", "c", "t", "t", "g", "a", "t", "t", "t", 
"c", "a", "g", "a", "a", "t", "c", "a", "g", "c", "t", "c", "t", "t", "c", "c", "a", "a", "c", "t", "t", "c", "c", "t", "t", "g", "g", "g", "g", "g", "c", "t", "a", "c", "c", "a", "a", "t", "c", "c", "a", "c", "t", "g", "a", "t", "g", "a", "a", "t", "g", "a", "t", "g", "g", "t", "t", "c", "a", "a", "a", "c", "t", "c", "t", "g", "g", "t", "a", "a", "c", "a", "t", "t", "g", "g", "a", "a", "g", "c", "c", "t", "c", "a", "g", "c", "a", "c", "g", "a", "t", "a", "c", "c", "t", "a", "c", "a", "g", "c", "a", 
"g", "c", "g", "c", "c", "t", "c", "c", "t", "t", "c", "c", "a", "g", "c", "a", "c", "t", "g", "g", "t", "g", "t", "t", "c", "g", "a", "a", "a", "a", "g", "g", "c", "t", "g", "g", "c", "a", "t", "g", "a", "a", "c", "a", "t", "g", "t", "g", "a", "c", "t", "c", "a", "g", "g", "a", "c", "c", "t", "a", "c", "g", "g", "a", "g", "t", "c", "a", "t", "c", "t", "a", "g", "t", "c", "c", "a", "t", "a", "a", "a", "c", "t", "c", "g", "t", "t", "c", "a", "a", "g", "c", "c", "a", "t", "c", "t", "t", "c", "c", "c", 
"a", "a", "c", "t", "c", "c", "a", "g", "a", "c", "c", "c", "t", "g", "c", "a", "g", "c", "t", "c", "t", "g", "a", "a", "a", "g", "a", "t", "c", "g", "c", "c", "g", "c", "a", "t", "g", "g", "a", "g", "a", "a", "c", "c", "t", "g", "g", "t", "t", "g", "c", "c", "t", "a", "t", "g", "c", "t", "a", "a", "g", "a", "a", "a", "g", "t", "g", "g", "a", "g", "g", "g", "a", "g", "a", "c", "a", "t", "g", "t", "a", "t", "g", "a", "g", "t", "c", "t", "g", "c", "t", "a", "a", "t", "a", "g", "c", "a", "g", "g", "g", 
"a", "t", "g", "a", "a", "t", "a", "c", "t", "a", "t", "c", "a", "t", "t", "t", "a", "t", "t", "a", "g", "c", "a", "g", "a", "g", "a", "a", "a", "a", "t", "c", "t", "a", "t", "a", "a", "a", "a", "t", "a", "c", "a", "a", "a", "a", "a", "g", "a", "a", "c", "t", "a", "g", "a", "a", "g", "a", "a", "a", "a", "g", "c", "g", "g", "a", "g", "g", "t", "c", "a", "c", "g", "t", "t", "t", "a", "c", "a", "t", "a", "a", "g", "c", "a", "a", "g", "g", "c", "a", "t", "c", "c", "t", "g", "g", "g", "t", "a", "a", "c", 
"c", "a", "g", "c", "c", "a", "g", "c", "t", "t", "t", "a", "c", "c", "a", "g", "c", "t", "t", "c", "t", "g", "g", "g", "g", "c", "t", "c", "a", "g", "c", "c", "c", "c", "c", "t", "g", "t", "g", "a", "t", "t", "c", "c", "a", "c", "c", "a", "g", "c", "c", "c", "a", "g", "t", "c", "t", "g", "t", "a", "a", "g", "a", "c", "c", "t", "c", "c", "a", "a", "a", "t", "g", "g", "g", "c", "c", "c", "c", "t", "g", "c", "c", "t", "t", "t", "g", "c", "c", "a", "g", "t", "g", "a", "a", "t", "c", "g", "c", "a", "t", 
"g", "c", "a", "g", "g", "t", "t", "t", "c", "t", "c", "a", "a", "g", "g", "g", "a", "t", "g", "a", "a", "t", "t", "c", "a", "t", "t", "t", "a", "a", "c", "c", "c", "a", "a", "t", "g", "t", "c", "c", "c", "t", "g", "g", "g", "a", "a", "a", "c", "g", "t", "c", "c", "a", "g", "t", "t", "g", "c", "c", "a", "c", "a", "g", "g", "c", "a", "c", "c", "c", "a", "t", "g", "g", "g", "a", "c", "c", "t", "c", "g", "t", "g", "c", "a", "g", "c", "c", "t", "c", "c", "c", "c", "t", "a", "t", "g", "a", "a", "c", "c", 
"a", "c", "t", "c", "t", "g", "t", "g", "c", "a", "g", "a", "t", "g", "a", "a", "c", "a", "g", "c", "a", "t", "g", "g", "c", "c", "t", "c", "a", "g", "t", "t", "c", "c", "g", "g", "g", "t", "a", "t", "g", "g", "c", "c", "a", "t", "t", "t", "c", "t", "c", "c", "t", "t", "c", "a", "c", "g", "g", "a", "t", "g", "c", "c", "t", "c", "a", "g", "c", "c", "t", "c", "c", "a", "a", "a", "t", "a", "t", "g", "a", "t", "g", "g", "g", "c", "a", "c", "t", "c", "a", "t", "g", "c", "c", "a", "a", "c", "a", "a", "c", 
"a", "t", "t", "a", "t", "g", "g", "c", "c", "c", "a", "g", "g", "c", "a", "c", "c", "t", "a", "c", "t", "c", "a", "g", "a", "a", "c", "c", "a", "g", "t", "t", "t", "c", "t", "g", "c", "c", "a", "c", "a", "g", "a", "a", "c", "c", "a", "g", "t", "t", "t", "c", "c", "a", "t", "c", "a", "t", "c", "c", "a", "g", "t", "g", "g", "g", "g", "c", "a", "a", "t", "g", "a", "g", "t", "g", "t", "g", "a", "a", "c", "a", "g", "t", "g", "t", "g", "g", "g", "c", "a", "t", "g", "g", "g", "g", "c", "a", "a", "c", "c", 
"a", "g", "c", "a", "g", "c", "c", "c", "a", "g", "g", "c", "a", "g", "g", "t", "g", "t", "t", "t", "c", "a", "c", "a", "g", "g", "g", "t", "c", "a", "g", "g", "t", "a", "c", "c", "t", "g", "g", "a", "g", "c", "t", "g", "c", "t", "c", "t", "c", "c", "c", "t", "a", "a", "c", "c", "c", "t", "c", "t", "g", "a", "a", "c", "a", "t", "g", "c", "t", "g", "g", "c", "a", "c", "c", "c", "c", "a", "g", "g", "c", "c", "a", "g", "c", "c", "a", "g", "c", "t", "g", "c", "c", "t", "t", "g", "c", "c", "c", "a", "c", 
"c", "a", "g", "t", "g", "a", "c", "a", "c", "a", "g", "t", "c", "a", "c", "c", "a", "t", "t", "g", "c", "a", "c", "c", "c", "g", "a", "c", "t", "c", "c", "a", "c", "c", "t", "c", "c", "t", "g", "c", "t", "t", "c", "c", "a", "c", "a", "g", "c", "t", "g", "c", "t", "g", "g", "c", "a", "t", "g", "c", "c", "c", "t", "c", "t", "c", "t", "c", "c", "a", "a", "c", "a", "t", "c", "c", "a", "a", "c", "g", "g", "c", "a", "c", "c", "a", "g", "g", "a", "a", "t", "g", "a", "c", "c", "c", "c", "t", "c", "c", "t", 
"c", "a", "g", "c", "c", "a", "g", "c", "a", "g", "c", "t", "c", "c", "c", "a", "c", "t", "c", "a", "g", "c", "c", "a", "t", "c", "t", "a", "c", "t", "c", "c", "t", "g", "t", "g", "t", "c", "a", "t", "c", "t", "g", "g", "g", "c", "a", "g", "a", "c", "t", "c", "c", "t", "a", "c", "c", "c", "c", "a", "a", "c", "t", "c", "c", "t", "g", "g", "c", "t", "c", "a", "g", "t", "g", "c", "c", "c", "a", "g", "c", "g", "c", "t", "g", "c", "c", "c", "a", "a", "a", "c", "a", "c", "a", "g", "a", "g", "t", "a", "c", 
"c", "c", "c", "t", "a", "c", "a", "g", "t", "c", "c", "a", "g", "g", "c", "a", "g", "c", "a", "g", "c", "a", "c", "a", "g", "g", "c", "t", "c", "a", "g", "g", "t", "g", "a", "c", "t", "c", "c", "a", "c", "a", "g", "c", "c", "t", "c", "a", "g", "a", "c", "c", "c", "c", "a", "g", "t", "g", "c", "a", "g", "c", "c", "a", "c", "c", "a", "t", "c", "t", "g", "t", "g", "g", "c", "t", "a", "c", "t", "c", "c", "t", "c", "a", "g", "t", "c", "a", "t", "c", "a", "c", "a", "g", "c", "a", "g", "c", "a", "a", "c", 
"c", "a", "a", "c", "g", "c", "c", "t", "g", "t", "g", "c", "a", "t", "a", "c", "t", "c", "a", "g", "c", "c", "t", "c", "c", "t", "g", "g", "c", "a", "c", "a", "c", "c", "g", "c", "t", "t", "t", "c", "t", "c", "a", "g", "g", "c", "a", "g", "c", "a", "g", "c", "c", "a", "g", "c", "a", "t", "t", "g", "a", "t", "a", "a", "t", "a", "g", "a", "g", "t", "c", "c", "c", "t", "a", "c", "t", "c", "c", "c", "t", "c", "c", "t", "c", "t", "g", "t", "g", "a", "c", "c", "a", "g", "t", "g", "c", "t", "g", "a", "a", 
"a", "c", "c", "a", "g", "t", "t", "c", "c", "c", "a", "g", "c", "a", "g", "c", "c", "a", "g", "g", "a", "c", "c", "c", "g", "a", "t", "g", "t", "g", "c", "c", "c", "a", "t", "g", "c", "t", "g", "g", "a", "a", "a", "t", "g", "a", "a", "g", "a", "c", "a", "g", "a", "g", "g", "t", "g", "c", "a", "g", "a", "c", "a", "g", "a", "t", "g", "a", "t", "g", "c", "t", "g", "a", "g", "c", "c", "t", "g", "a", "a", "c", "c", "t", "a", "c", "t", "g", "a", "a", "t", "c", "c", "a", "a", "g", "g", "g", "g", "g", "a", 
"a", "c", "c", "t", "c", "g", "g", "t", "c", "t", "g", "a", "g", "a", "t", "g", "a", "t", "g", "g", "a", "a", "g", "a", "g", "g", "a", "t", "t", "t", "a", "c", "a", "a", "g", "g", "t", "t", "c", "t", "t", "c", "c", "c", "a", "a", "g", "t", "a", "a", "a", "a", "g", "a", "a", "g", "a", "g", "a", "c", "a", "g", "a", "t", "a", "c", "g", "a", "c", "a", "g", "a", "g", "c", "a", "g", "a", "a", "g", "t", "c", "a", "g", "a", "g", "c", "c", "a", "a", "t", "g", "g", "a", "a", "g", "t", "a", "g", "a", "a", "g", 
"a", "a", "a", "a", "g", "a", "a", "a", "c", "c", "t", "g", "a", "a", "g", "t", "a", "a", "a", "a", "g", "t", "g", "g", "a", "a", "g", "c", "t", "a", "a", "a", "g", "a", "g", "g", "a", "a", "g", "a", "a", "g", "a", "g", "a", "a", "c", "a", "g", "t", "t", "c", "g", "a", "a", "c", "g", "a", "c", "a", "c", "a", "g", "c", "c", "t", "c", "a", "c", "a", "a", "t", "c", "a", "a", "c", "a", "t", "c", "t", "c", "c", "t", "t", "c", "c", "c", "a", "g", "c", "c", "a", "c", "g", "c", "a", "a", "a", "a", "a", "a", 
"a", "t", "c", "t", "t", "t", "a", "a", "a", "c", "c", "c", "g", "a", "g", "g", "a", "g", "c", "t", "a", "c", "g", "c", "c", "a", "g", "g", "c", "a", "c", "t", "t", "a", "t", "g", "c", "c", "a", "a", "c", "t", "c", "t", "a", "g", "a", "a", "g", "c", "a", "c", "t", "c", "t", "a", "t", "c", "g", "a", "c", "a", "g", "g", "a", "c", "c", "c", "a", "g", "a", "g", "t", "c", "t", "t", "t", "g", "c", "c", "t", "t", "t", "t", "c", "g", "t", "c", "a", "g", "c", "c", "t", "g", "t", "a", "g", "a", "t", "c", "c", 
"t", "c", "a", "g", "c", "t", "c", "c", "t", "a", "g", "g", "a", "a", "t", "c", "c", "c", "a", "g", "a", "t", "t", "a", "t", "t", "t", "t", "g", "a", "t", "a", "t", "a", "g", "t", "g", "a", "a", "g", "a", "a", "t", "c", "c", "t", "a", "t", "g", "g", "a", "c", "c", "t", "t", "t", "c", "t", "a", "c", "c", "a", "t", "c", "a", "a", "a", "c", "g", "a", "a", "a", "g", "c", "t", "g", "g", "a", "c", "a", "c", "a", "g", "g", "g", "c", "a", "a", "t", "a", "t", "c", "a", "a", "g", "a", "a", "c", "c", "c", "t", 
"g", "g", "c", "a", "g", "t", "a", "t", "g", "t", "g", "g", "a", "t", "g", "a", "t", "g", "t", "c", "t", "g", "g", "c", "t", "t", "a", "t", "g", "t", "t", "c", "a", "a", "c", "a", "a", "t", "g", "c", "g", "t", "g", "g", "c", "t", "a", "t", "a", "t", "a", "a", "t", "c", "g", "t", "a", "a", "a", "a", "c", "g", "t", "c", "c", "c", "g", "t", "g", "t", "a", "t", "a", "t", "a", "a", "a", "t", "t", "t", "t", "g", "c", "a", "g", "t", "a", "a", "a", "c", "t", "t", "g", "c", "a", "g", "a", "g", "g", "t", "c", 
"t", "t", "t", "g", "a", "a", "c", "a", "a", "g", "a", "a", "a", "t", "t", "g", "a", "c", "c", "c", "t", "g", "t", "c", "a", "t", "g", "c", "a", "g", "t", "c", "t", "c", "t", "t", "g", "g", "a", "t", "a", "t", "t", "g", "c", "t", "g", "t", "g", "g", "a", "c", "g", "a", "a", "a", "g", "t", "a", "t", "g", "a", "g", "t", "t", "c", "t", "c", "c", "c", "c", "a", "c", "a", "g", "a", "c", "t", "t", "t", "g", "t", "g", "c", "t", "g", "t", "t", "a", "c", "g", "g", "a", "a", "a", "g", "c", "a", "g", "c", "t", 
"g", "t", "g", "t", "a", "c", "a", "a", "t", "t", "c", "c", "t", "c", "g", "t", "g", "a", "t", "g", "c", "a", "g", "c", "c", "t", "a", "c", "t", "a", "c", "a", "g", "c", "t", "a", "t", "c", "a", "g", "a", "a", "t", "a", "g", "g", "t", "a", "t", "c", "a", "t", "t", "t", "c", "t", "g", "t", "g", "a", "g", "a", "a", "g", "t", "g", "t", "t", "t", "c", "a", "c", "a", "g", "a", "g", "a", "t", "c", "c", "a", "g", "g", "g", "c", "g", "a", "g", "a", "a", "t", "g", "t", "g", "a", "c", "c", "c", "t", "g", "g", 
"g", "t", "g", "a", "c", "g", "a", "c", "c", "c", "t", "t", "c", "c", "c", "a", "a", "c", "c", "t", "c", "a", "g", "a", "c", "g", "a", "c", "a", "a", "t", "t", "t", "c", "c", "a", "a", "g", "g", "a", "t", "c", "a", "a", "t", "t", "t", "g", "a", "a", "a", "a", "g", "a", "a", "g", "a", "a", "a", "a", "a", "t", "g", "a", "t", "a", "c", "c", "t", "t", "a", "g", "a", "t", "c", "c", "t", "g", "a", "a", "c", "c", "t", "t", "t", "t", "g", "t", "t", "g", "a", "c", "t", "g", "c", "a", "a", "a", "g", "a", "g", 
"t", "g", "t", "g", "g", "c", "c", "g", "g", "a", "a", "g", "a", "t", "g", "c", "a", "t", "c", "a", "g", "a", "t", "t", "t", "g", "t", "g", "t", "t", "c", "t", "a", "c", "a", "c", "t", "a", "t", "g", "a", "c", "a", "t", "c", "a", "t", "t", "t", "g", "g", "c", "c", "t", "t", "c", "a", "g", "g", "t", "t", "t", "t", "g", "t", "g", "t", "g", "t", "g", "a", "c", "a", "a", "c", "t", "g", "t", "t", "t", "g", "a", "a", "g", "a", "a", "a", "a", "c", "t", "g", "g", "c", "a", "g", "a", "c", "c", "t", "c", "g", 
"g", "a", "a", "a", "g", "a", "a", "a", "a", "c", "a", "a", "a", "t", "t", "c", "a", "g", "t", "g", "c", "t", "a", "a", "g", "a", "g", "g", "c", "t", "g", "c", "a", "g", "a", "c", "c", "a", "c", "a", "c", "g", "a", "t", "t", "g", "g", "g", "a", "a", "a", "c", "c", "a", "c", "t", "t", "a", "g", "a", "a", "g", "a", "c", "a", "g", "a", "g", "t", "g", "a", "a", "t", "a", "a", "g", "t", "t", "t", "t", "t", "g", "c", "g", "g", "c", "g", "c", "c", "a", "g", "a", "a", "t", "c", "a", "c", "c", "c", "t", "g", 
"a", "a", "g", "c", "t", "g", "g", "g", "g", "a", "g", "g", "t", "t", "t", "t", "t", "g", "t", "c", "a", "g", "a", "g", "t", "g", "g", "t", "g", "g", "c", "c", "a", "g", "c", "t", "c", "a", "g", "a", "c", "a", "a", "g", "a", "c", "t", "g", "t", "g", "g", "a", "g", "g", "t", "c", "a", "a", "g", "c", "c", "g", "g", "g", "a", "a", "t", "g", "a", "a", "g", "t", "c", "a", "a", "g", "g", "t", "t", "t", "g", "t", "g", "g", "a", "t", "t", "c", "t", "g", "g", "a", "g", "a", "g", "a", "t", "g", "t", "c", "g", 
"g", "a", "a", "t", "c", "t", "t", "t", "c", "c", "c", "a", "t", "a", "t", "c", "g", "t", "a", "c", "c", "a", "a", "a", "g", "c", "a", "c", "t", "c", "t", "t", "t", "g", "c", "t", "t", "t", "t", "g", "a", "g", "g", "a", "g", "a", "t", "c", "g", "a", "t", "g", "g", "a", "g", "t", "c", "g", "a", "t", "g", "t", "g", "t", "g", "c", "t", "t", "t", "t", "t", "t", "g", "g", "g", "a", "t", "g", "c", "a", "t", "g", "t", "g", "c", "a", "a", "g", "a", "a", "t", "a", "c", "g", "g", "c", "t", "c", "t", "g", "a", 
"t", "t", "g", "c", "c", "c", "c", "c", "c", "a", "c", "c", "a", "a", "a", "t", "a", "c", "a", "a", "g", "g", "c", "g", "t", "g", "t", "a", "t", "a", "c", "a", "t", "a", "t", "c", "t", "t", "a", "t", "c", "t", "g", "g", "a", "c", "a", "g", "t", "a", "t", "t", "c", "a", "t", "t", "t", "c", "t", "t", "c", "c", "g", "g", "c", "c", "c", "c", "g", "c", "t", "g", "c", "c", "t", "c", "c", "g", "g", "a", "c", "a", "g", "c", "t", "g", "t", "t", "t", "a", "c", "c", "a", "t", "g", "a", "g", "a", "t", "c", "c", 
"t", "c", "a", "t", "c", "g", "g", "a", "t", "a", "t", "c", "t", "c", "g", "a", "g", "t", "a", "t", "g", "t", "g", "a", "a", "g", "a", "a", "a", "t", "t", "g", "g", "g", "g", "t", "a", "t", "g", "t", "g", "a", "c", "a", "g", "g", "a", "c", "a", "t", "a", "t", "t", "t", "g", "g", "g", "c", "c", "t", "g", "t", "c", "c", "c", "c", "c", "a", "a", "g", "t", "g", "a", "a", "g", "g", "a", "g", "a", "t", "g", "a", "c", "t", "a", "t", "a", "t", "c", "t", "t", "t", "c", "a", "t", "t", "g", "c", "c", "a", "c", 
"c", "c", "c", "c", "c", "t", "g", "a", "c", "c", "a", "g", "a", "a", "a", "a", "t", "c", "c", "c", "c", "a", "a", "a", "c", "c", "a", "a", "a", "a", "c", "g", "a", "c", "t", "a", "c", "a", "g", "g", "a", "g", "t", "g", "g", "t", "a", "c", "a", "a", "g", "a", "a", "g", "a", "t", "g", "c", "t", "g", "g", "a", "c", "a", "a", "g", "g", "c", "g", "t", "t", "t", "g", "c", "a", "g", "a", "g", "a", "g", "g", "a", "t", "c", "a", "t", "t", "a", "a", "c", "g", "a", "c", "t", "a", "t", "a", "a", "g", "g", "a", 
"c", "a", "t", "c", "t", "t", "c", "a", "a", "a", "c", "a", "a", "g", "c", "g", "a", "a", "c", "g", "a", "a", "g", "a", "c", "a", "g", "g", "c", "t", "c", "a", "c", "g", "a", "g", "t", "g", "c", "c", "a", "a", "g", "g", "a", "g", "t", "t", "g", "c", "c", "c", "t", "a", "t", "t", "t", "t", "g", "a", "a", "g", "g", "a", "g", "a", "t", "t", "t", "c", "t", "g", "g", "c", "c", "t", "a", "a", "t", "g", "t", "g", "t", "t", "g", "g", "a", "a", "g", "a", "a", "a", "g", "c", "a", "t", "t", "a", "a", "g", "g", 
"a", "a", "c", "t", "a", "g", "a", "a", "c", "a", "a", "g", "a", "a", "g", "a", "a", "g", "a", "a", "g", "a", "a", "a", "g", "g", "a", "a", "a", "a", "a", "a", "g", "a", "a", "g", "a", "g", "a", "g", "t", "a", "c", "t", "g", "c", "a", "g", "c", "g", "a", "g", "t", "g", "a", "g", "a", "c", "t", "c", "c", "t", "g", "a", "g", "g", "g", "c", "a", "g", "t", "c", "a", "g", "g", "g", "t", "g", "a", "c", "a", "g", "c", "a", "a", "a", "a", "a", "t", "g", "c", "g", "a", "a", "g", "a", "a", "a", "a", "a", "g", 
"a", "a", "c", "a", "a", "c", "a", "a", "g", "a", "a", "g", "a", "c", "c", "a", "a", "c", "a", "a", "a", "a", "a", "c", "a", "a", "a", "a", "g", "c", "a", "g", "c", "a", "t", "t", "a", "g", "c", "c", "g", "c", "g", "c", "c", "a", "a", "c", "a", "a", "g", "a", "a", "g", "a", "a", "g", "c", "c", "c", "a", "g", "c", "a", "t", "g", "c", "c", "c", "a", "a", "t", "g", "t", "t", "t", "c", "c", "a", "a", "c", "g", "a", "c", "c", "t", "g", "t", "c", "g", "c", "a", "g", "a", "a", "g", "c", "t", "g", "t", "a", 
"t", "g", "c", "c", "a", "c", "c", "a", "t", "g", "g", "a", "g", "a", "a", "g", "c", "a", "c", "a", "a", "g", "g", "a", "g", "g", "t", "a", "t", "t", "c", "t", "t", "t", "g", "t", "g", "a", "t", "t", "c", "a", "t", "c", "t", "g", "c", "a", "t", "g", "c", "t", "g", "g", "g", "c", "c", "t", "g", "t", "t", "a", "t", "c", "a", "g", "c", "a", "c", "t", "c", "a", "g", "c", "c", "c", "c", "c", "c", "a", "t", "c", "g", "t", "g", "g", "a", "c", "c", "c", "t", "g", "a", "t", "c", "c", "t", "c", "t", "g", "c", 
"t", "t", "a", "g", "c", "t", "g", "t", "g", "a", "c", "c", "t", "c", "a", "t", "g", "g", "a", "t", "g", "g", "g", "c", "g", "a", "g", "a", "t", "g", "c", "c", "t", "t", "c", "c", "t", "c", "a", "c", "c", "c", "t", "g", "g", "c", "c", "a", "g", "a", "g", "a", "c", "a", "a", "g", "c", "a", "c", "t", "g", "g", "g", "a", "a", "t", "t", "c", "t", "c", "t", "t", "c", "c", "t", "t", "a", "c", "g", "c", "c", "g", "c", "t", "c", "c", "a", "a", "a", "t", "g", "g", "t", "c", "c", "a", "c", "t", "c", "t", "g", 
"t", "g", "c", "a", "t", "g", "c", "t", "g", "g", "t", "g", "g", "a", "g", "c", "t", "g", "c", "a", "c", "a", "c", "a", "c", "a", "g", "g", "g", "c", "c", "a", "g", "g", "a", "c", "c", "g", "c", "t", "t", "t", "g", "t", "t", "t", "a", "t", "a", "c", "c", "t", "g", "c", "a", "a", "t", "g", "a", "g", "t", "g", "c", "a", "a", "a", "c", "a", "c", "c", "a", "t", "g", "t", "g", "g", "a", "a", "a", "c", "a", "c", "g", "c", "t", "g", "g", "c", "a", "c", "t", "g", "c", "a", "c", "t", "g", "t", "g", "t", "g", 
"t", "g", "a", "g", "g", "a", "c", "t", "a", "t", "g", "a", "c", "c", "t", "t", "t", "g", "t", "a", "t", "c", "a", "a", "t", "t", "g", "c", "t", "a", "c", "a", "a", "c", "a", "c", "a", "a", "a", "g", "a", "g", "c", "c", "a", "c", "a", "c", "c", "c", "a", "t", "a", "a", "g", "a", "t", "g", "g", "t", "g", "a", "a", "g", "t", "g", "g", "g", "g", "g", "c", "t", "a", "g", "g", "c", "c", "t", "a", "g", "a", "t", "g", "a", "t", "g", "a", "g", "g", "g", "c", "a", "g", "c", "a", "g", "t", "c", "a", "g", "g", 
"g", "t", "g", "a", "g", "c", "c", "a", "c", "a", "g", "t", "c", "c", "a", "a", "g", "a", "g", "c", "c", "c", "c", "c", "a", "g", "g", "a", "a", "t", "c", "c", "c", "g", "g", "c", "g", "t", "c", "t", "c", "a", "g", "c", "a", "t", "c", "c", "a", "g", "c", "g", "c", "t", "g", "c", "a", "t", "c", "c", "a", "g", "t", "c", "c", "c", "t", "g", "g", "t", "g", "c", "a", "t", "g", "c", "c", "t", "g", "c", "c", "a", "g", "t", "g", "t", "c", "g", "c", "a", "a", "t", "g", "c", "c", "a", "a", "c", "t", "g", "c", 
"t", "c", "a", "c", "t", "g", "c", "c", "g", "t", "c", "t", "t", "g", "c", "c", "a", "g", "a", "a", "g", "a", "t", "g", "a", "a", "g", "c", "g", "a", "g", "t", "c", "g", "t", "g", "c", "a", "g", "c", "a", "c", "a", "c", "c", "a", "a", "g", "g", "g", "c", "t", "g", "c", "a", "a", "g", "c", "g", "c", "a", "a", "g", "a", "c", "t", "a", "a", "t", "g", "g", "a", "g", "g", "a", "t", "g", "c", "c", "c", "a", "g", "t", "g", "t", "g", "c", "a", "a", "g", "c", "a", "g", "c", "t", "c", "a", "t", "t", "g", "c", 
"t", "c", "t", "t", "t", "g", "c", "t", "g", "c", "t", "a", "c", "c", "a", "c", "g", "c", "c", "a", "a", "a", "c", "a", "c", "t", "g", "c", "c", "a", "a", "g", "a", "a", "a", "a", "t", "a", "a", "a", "t", "g", "c", "c", "c", "t", "g", "t", "g", "c", "c", "c", "t", "t", "c", "t", "g", "c", "c", "t", "c", "a", "a", "c", "a", "t", "c", "a", "a", "a", "c", "a", "t", "a", "a", "g", "c", "t", "c", "c", "g", "c", "c", "a", "g", "c", "a", "g", "c", "a", "g", "a", "t", "c", "c", "a", "g", "c", "a", "t", "c", 
"g", "c", "c", "t", "g", "c", "a", "g", "c", "a", "g", "g", "c", "t", "c", "a", "g", "c", "t", "c", "a", "t", "g", "c", "g", "c", "c", "g", "g", "c", "g", "a", "a", "t", "g", "g", "c", "a", "a", "c", "c", "a", "t", "g", "a", "a", "c", "a", "c", "c", "c", "g", "c", "a", "a", "t", "g", "t", "g", "c", "c", "t", "c", "a", "g", "c", "a", "g", "a", "g", "t", "t", "t", "g", "c", "c", "t", "t", "c", "t", "c", "c", "t", "a", "c", "c", "t", "c", "a", "g", "c", "a", "c", "c", "a", "c", "c", "c", "g", "g", "g", 
"a", "c", "t", "c", "c", "t", "a", "c", "a", "c", "a", "g", "c", "a", "g", "c", "c", "c", "a", "g", "c", "a", "c", "a", "c", "c", "c", "c", "a", "a", "a", "c", "a", "c", "c", "a", "c", "a", "g", "c", "c", "c", "c", "c", "a", "g", "c", "c", "c", "a", "g", "c", "c", "t", "c", "a", "g", "c", "c", "t", "t", "c", "a", "c", "c", "t", "g", "t", "t", "a", "a", "c", "a", "t", "g", "t", "c", "a", "c", "c", "a", "g", "c", "t", "g", "g", "c", "t", "t", "c", "c", "c", "t", "a", "a", "t", "g", "t", "a", "g", "c", 
"c", "c", "g", "g", "a", "c", "t", "c", "a", "g", "c", "c", "c", "c", "c", "a", "a", "c", "a", "a", "t", "a", "g", "t", "g", "t", "c", "t", "g", "c", "t", "g", "g", "g", "a", "a", "g", "c", "c", "t", "a", "c", "c", "a", "a", "c", "c", "a", "g", "g", "t", "g", "c", "c", "a", "g", "c", "t", "c", "c", "c", "c", "c", "a", "c", "c", "c", "c", "c", "t", "g", "c", "c", "c", "a", "g", "c", "c", "c", "c", "c", "a", "c", "c", "t", "g", "c", "a", "g", "c", "a", "g", "t", "a", "g", "a", "a", "g", "c", "a", "g", 
"c", "c", "c", "g", "g", "c", "a", "a", "a", "t", "t", "g", "a", "a", "c", "g", "t", "g", "a", "g", "g", "c", "c", "c", "a", "g", "c", "a", "g", "c", "a", "g", "c", "a", "g", "c", "a", "c", "c", "t", "a", "t", "a", "c", "c", "g", "a", "g", "c", "a", "a", "a", "c", "a", "t", "c", "a", "a", "c", "a", "a", "t", "g", "g", "c", "a", "t", "g", "c", "c", "c", "c", "c", "a", "g", "g", "a", "c", "g", "t", "g", "c", "a", "g", "g", "t", "a", "t", "g", "g", "g", "g", "a", "c", "c", "c", "c", "a", "g", "g", "a", 
"a", "g", "c", "c", "a", "a", "a", "t", "g", "a", "c", "t", "c", "c", "t", "g", "t", "g", "g", "g", "c", "c", "t", "g", "a", "a", "t", "g", "t", "g", "c", "c", "c", "c", "g", "t", "c", "c", "c", "a", "a", "c", "c", "a", "a", "g", "t", "c", "a", "g", "t", "g", "g", "g", "c", "c", "t", "g", "t", "c", "a", "t", "g", "t", "c", "t", "a", "g", "t", "a", "t", "g", "c", "c", "a", "c", "c", "t", "g", "g", "g", "c", "a", "g", "t", "g", "g", "c", "a", "g", "c", "a", "g", "g", "c", "a", "c", "c", "c", "a", "t", 
"c", "c", "c", "t", "c", "a", "g", "c", "a", "g", "c", "a", "g", "c", "c", "g", "a", "t", "g", "c", "c", "a", "g", "g", "c", "a", "t", "g", "c", "c", "c", "a", "g", "g", "c", "c", "t", "g", "t", "a", "a", "t", "g", "t", "c", "c", "a", "t", "g", "c", "a", "g", "g", "c", "c", "c", "a", "g", "g", "c", "a", "g", "c", "a", "g", "t", "g", "g", "c", "t", "g", "g", "g", "c", "c", "a", "c", "g", "g", "a", "t", "g", "c", "c", "c", "a", "a", "t", "g", "t", "g", "c", "a", "g", "c", "c", "a", "c", "c", "a", "a", 
"g", "g", "a", "g", "c", "a", "t", "c", "t", "c", "g", "c", "c", "a", "a", "g", "t", "g", "c", "c", "c", "t", "g", "c", "a", "a", "g", "a", "c", "c", "t", "g", "c", "t", "a", "c", "g", "g", "a", "c", "c", "c", "t", "a", "a", "a", "g", "t", "c", "a", "c", "c", "c", "a", "g", "c", "t", "c", "t", "c", "c", "t", "c", "a", "g", "c", "a", "g", "c", "a", "g", "c", "a", "g", "c", "a", "g", "g", "t", "g", "c", "t", "g", "a", "a", "c", "a", "t", "c", "c", "t", "t", "a", "a", "a", "t", "c", "a", "a", "a", "c", 
"c", "c", "a", "c", "a", "g", "c", "t", "a", "a", "t", "g", "g", "c", "a", "g", "c", "t", "t", "t", "c", "a", "t", "c", "a", "a", "a", "c", "a", "g", "c", "g", "c", "a", "c", "a", "g", "c", "c", "a", "a", "g", "t", "a", "t", "g", "t", "g", "g", "c", "c", "a", "a", "t", "c", "a", "g", "c", "c", "t", "g", "g", "c", "a", "t", "g", "c", "a", "g", "c", "c", "c", "c", "a", "g", "c", "c", "c", "g", "g", "a", "c", "t", "t", "c", "a", "a", "t", "c", "c", "c", "a", "g", "c", "c", "t", "g", "g", "t", "a", "t", 
"g", "c", "a", "g", "c", "c", "c", "c", "a", "g", "c", "c", "t", "g", "g", "c", "a", "t", "g", "c", "a", "c", "c", "a", "g", "c", "a", "g", "c", "c", "t", "a", "g", "t", "t", "t", "g", "c", "a", "a", "a", "a", "c", "c", "t", "g", "a", "a", "c", "g", "c", "a", "a", "t", "g", "c", "a", "a", "g", "c", "t", "g", "g", "t", "g", "t", "g", "c", "c", "a", "c", "g", "g", "c", "c", "t", "g", "g", "t", "g", "t", "g", "c", "c", "t", "c", "c", "a", "c", "c", "a", "c", "a", "a", "c", "c", "a", "g", "c", "a", "a", 
"t", "g", "g", "g", "a", "g", "g", "c", "c", "t", "g", "a", "a", "t", "c", "c", "c", "c", "a", "g", "g", "g", "a", "c", "a", "a", "g", "c", "t", "c", "t", "g", "a", "a", "c", "a", "t", "c", "a", "t", "g", "a", "a", "c", "c", "c", "a", "g", "g", "a", "c", "a", "c", "a", "a", "c", "c", "c", "c", "a", "a", "c", "a", "t", "g", "a", "c", "a", "a", "a", "c", "a", "t", "g", "a", "a", "t", "c", "c", "a", "c", "a", "g", "t", "a", "c", "c", "g", "a", "g", "a", "a", "a", "t", "g", "g", "t", "g", "a", "g", "g", 
"a", "g", "a", "c", "a", "g", "c", "t", "g", "c", "t", "a", "c", "a", "g", "c", "a", "c", "c", "a", "g", "c", "a", "g", "c", "a", "g", "c", "a", "g", "c", "a", "g", "c", "a", "a", "c", "a", "g", "c", "a", "g", "c", "a", "g", "c", "a", "g", "c", "a", "g", "c", "a", "g", "c", "a", "a", "c", "a", "a", "c", "a", "a", "a", "a", "t", "a", "g", "t", "g", "c", "c", "a", "g", "c", "t", "t", "g", "g", "c", "c", "g", "g", "g", "g", "g", "c", "a", "t", "g", "g", "c", "g", "g", "g", "a", "c", "a", "c", "a", "g", 
"c", "c", "a", "g", "t", "t", "c", "c", "a", "g", "c", "a", "g", "c", "c", "a", "c", "a", "a", "g", "g", "a", "c", "c", "t", "g", "g", "a", "g", "g", "t", "t", "a", "t", "g", "c", "c", "c", "c", "a", "g", "c", "c", "a", "t", "g", "c", "a", "g", "c", "a", "g", "c", "a", "a", "c", "g", "c", "a", "t", "g", "c", "a", "a", "c", "a", "g", "c", "a", "c", "c", "t", "c", "c", "c", "c", "a", "t", "c", "c", "a", "g", "g", "g", "c", "a", "g", "c", "t", "c", "c", "a", "t", "g", "g", "g", "c", "c", "a", "g", "a", 
"t", "g", "g", "c", "t", "g", "c", "t", "c", "c", "a", "a", "t", "g", "g", "g", "a", "c", "a", "a", "c", "t", "t", "g", "g", "c", "c", "a", "g", "a", "t", "g", "g", "g", "g", "c", "a", "g", "c", "c", "t", "g", "g", "g", "c", "t", "a", "g", "g", "g", "g", "c", "a", "g", "a", "c", "a", "g", "c", "a", "c", "c", "c", "c", "t", "a", "a", "t", "a", "t", "c", "c", "a", "g", "c", "a", "g", "g", "c", "c", "c", "t", "g", "c", "a", "g", "c", "a", "a", "c", "g", "g", "a", "t", "t", "c", "t", "g", "c", "a", "g", 
"c", "a", "g", "c", "a", "g", "c", "a", "g", "a", "t", "g", "a", "a", "g", "c", "a", "a", "c", "a", "a", "a", "t", "t", "g", "g", "g", "t", "c", "a", "c", "c", "a", "g", "g", "c", "c", "a", "g", "c", "c", "g", "a", "a", "c", "c", "c", "c", "a", "t", "g", "a", "g", "c", "c", "c", "c", "c", "a", "g", "c", "a", "g", "c", "a", "c", "a", "t", "g", "c", "t", "c", "t", "c", "a", "g", "g", "a", "c", "a", "g", "c", "c", "a", "c", "a", "g", "g", "c", "c", "t", "c", "a", "c", "a", "t", "c", "t", "c", "c", "c", 
"t", "g", "g", "c", "c", "a", "g", "c", "a", "g", "a", "t", "c", "g", "c", "c", "a", "c", "a", "t", "c", "c", "c", "t", "t", "a", "g", "t", "a", "a", "c", "c", "a", "g", "g", "t", "g", "c", "g", "a", "t", "c", "t", "c", "c", "a", "g", "c", "c", "c", "c", "t", "g", "t", "g", "c", "a", "g", "t", "c", "t", "c", "c", "a", "c", "g", "g", "c", "c", "c", "c", "a", "a", "t", "c", "c", "c", "a", "a", "c", "c", "t", "c", "c", "a", "c", "a", "t", "t", "c", "c", "a", "g", "c", "c", "c", "g", "t", "c", "a", "c", 
"c", "a", "c", "g", "g", "a", "t", "a", "c", "a", "a", "c", "c", "c", "c", "a", "g", "c", "c", "t", "t", "c", "a", "c", "c", "a", "c", "a", "c", "c", "a", "t", "g", "t", "t", "t", "c", "a", "c", "c", "c", "c", "a", "g", "a", "c", "t", "g", "g", "t", "t", "c", "c", "c", "c", "t", "c", "a", "c", "c", "c", "t", "g", "g", "a", "c", "t", "c", "g", "c", "a", "g", "t", "c", "a", "c", "c", "a", "t", "g", "g", "c", "c", "a", "g", "c", "t", "c", "c", "a", "t", "g", "g", "a", "t", "c", "a", "g", "g", "g", "a", 
"c", "a", "c", "c", "t", "g", "g", "g", "g", "a", "a", "c", "c", "c", "t", "g", "a", "a", "c", "a", "g", "a", "g", "t", "g", "c", "a", "a", "t", "g", "c", "t", "c", "c", "c", "c", "c", "a", "g", "c", "t", "g", "a", "a", "t", "a", "c", "c", "c", "c", "c", "a", "a", "c", "a", "g", "g", "a", "g", "c", "g", "c", "a", "c", "t", "g", "t", "c", "c", "a", "g", "t", "g", "a", "a", "c", "t", "g", "t", "c", "c", "c", "t", "g", "g", "t", "t", "g", "g", "t", "g", "a", "t", "a", "c", "c", "a", "c", "g", "g", "g", 
"a", "g", "a", "c", "a", "c", "a", "c", "t", "a", "g", "a", "a", "a", "a", "g", "t", "t", "t", "g", "t", "g", "g", "a", "g", "g", "g", "t", "t", "t", "g", "t", "a", "g")
