# Supplementary material for: Possible regulation of Toll-like receptor 4 by lysine acetylation through LPCAT2 activity in RAW264.7 cells
Source: Biosci Rep. 2022 Jul 15;42(7):BSR20220251. doi: 10.1042/BSR20220251 (PMC9289797; doi:10.1042/BSR20220251)
Supplement: Supplementary Data [file BSR-2022-0251_supp1.zip › BSR-2022-0251_suppSD2.txt]

>LPCAT2
MNRCAEAAAVAATVPGSGVGDAGLRPPMVPRQASFFPPPVPNPFVQQTTISASRRLQMFL
LGIILLPVRALLVGIILLLAWPFAVISTACCPEK-LTHPISNWRRKITRPALTFLARAMF
FSMGFT-VTVKGKVASPLEAPIFVVAPHSTFFDGIACVVAGLPSLVSRNENAQTPLVGRL
LRALQPVLVSRVDPDSRKNTINEIKKRATSGGEWPQILVFPEGTCTNRSCLITFKPGAFI
PGVPVQPVLLRYPNKLDTVTWTWQGYTFLQLCVLTFCQLFTKVEIEFMPVQAPSEEEKND
PVLFASRIRNLMAEALEIPVTDHTYEDCRLMISAGQLTLPMEAGLVEFSKISRKLKLDWD
GIRKHLDEYASIASSSKGGRIGIEEFAEYLKLPVSDVLRQLFALFDRNNDGSIDFREYVI
GLAVLCNPANTEEIIQVAFKLFDVDEDGYITEEEFCTILQASLGVPDLNVSGLFREIAQR
DS--VSYEEFKSFALKHPEYAK--IFTTYLDLQTCHVFSLPEEVQTAPSVASN----KVS
PESQEEGTSD--KKVD
>LPCAT1
-MRLRGRGPRAAPSSSSGAGD-----------ARRLAPPGRNPFVHELRLSALQKAQVAF
MTLTLFPIRLLFAAFMMLLAWPFALLASLGPPDKEPEQPLALW-RKVVDFLLKAIMRTMW
FAGGFHRVAVKGRQALPTEAAILTLAPHSSYFDAIPVTMT-MSSIVMKAESRDIPIWGTL
IRYIRPVFVSRSDQDSRRKTVEEIKRRAQSNGKWPQIMIFPEGTCTNRTCLITFKPGAFI
PGVPVQPVVLRYPNKLDTITWTWQGPGALKILWLTLCQFQNQVEIEFLPVYCPSEEEKRN
PALYASNVRRVMAKALGVSVTDYTFEDCQLALAEGQLRLPADTCLLEFARLVRGLGLKPE
NLEKDLDKYSESARMKRGEKIRLPEFAAYLEVPVSDALEDMFSLFDESGGGEIDLREYVV
ALSVVCRPSQTLATIQLAFKMYGSPEDGSIDEANLSCILKTALGVSELTVTDLFQAIDQE
DKGRITFDDFCGFAEMYPDYAEDYLYPDQTHFDSC--------AQTPPAPTPNGFCIDFS
PENSDFGRKNSCKKAD
