# Supplementary material for: Possible regulation of Toll-like receptor 4 by lysine acetylation through LPCAT2 activity in RAW264.7 cells
Source: Biosci Rep. 2022 Jul 15;42(7):BSR20220251. doi: 10.1042/BSR20220251 (PMC9289797; doi:10.1042/BSR20220251)
Supplement: Supplementary Data [file BSR-2022-0251_supp1.zip › BSR-2022-0251_suppSD3.txt]

>LPCAT2
---MNRCAEAAAVAATVPGSGVGDAGLRPPMVPRQASFFPPPVPNPFVQQTT--------
---------------ISASRRLQMFLLGIILLPVRALLVGIILLLA-----------W--
-------------PFAVISTAC--CPEKLTHPISNWRR----KITRP-ALTFLARAMFFS
MG------------FTVTVKGKVASPLEAPIFVVAPHSTFFD------GIACVVA-GLPS
LVSRNENAQTPLVGRLLRALQPVLVSRVDPDSRKNTINEIKKRATSGGEWPQILVFPEG-
---------------------TCTNRSCLITFK--PGAFIPGVPVQPVLLRYPNKLDTV-
-------TWTWQ-GYTFLQLCVLTFCQLFTKVEIEFMPVQAPSEEEKNDPVLFASRIRN-
--LMAEALEIPVTDHTYEDCRLMISAGQLTLPM---------------------------
---------EAGLVEF--------SKISRKLKLDWDGIRKHLD-----------------
-EYASIASSSKGGRIGIEEFAEYLKLPVSDVLRQLFALFDRNND----GSI---DFREYV
IGLAVLCNPANTEEIIQVAFKLFDVDED---------GYITEEEFCTILQASLG------
----------------------------------------VPDLNVSGLF----------
--REIAQRDSVSYEEFKSFALK------------------HPEYAKIFTTYLDLQT----
----------------------CHVFSLPE-EVQTAPSVASNKVSPESQEEGTSDKKVD
>KAT2A
MAEPSQAPNPVPAAQPRPLHSPAPAPTSTPAPSPASASTPAPTPAPAPAPAAAPAGSTGS
GGAGVGSGGDPARPGLSQQQRASQRKAQVRGLPRAKKLEKLGVFSACKANETCKCNGWKN
PKPPTAPRMDLQQPAANLSELCRSCEHPLADHVSHLENVSEDEINRLLGMVVDVENLFMS
VHKEEDTDTKQVYFYLFKLLRKCILQMTRPVVEGSLGSPPFEKPNIEQGVLNFVQYKFSH
LAPRERQTMFELSKMFLLCLNYWKLETPAQFRQRSQSEDVATYKVNYTRWLCYCHVPQSC
DSLPRYETTHVFGRSLLRSIFTVTRRQLLEKFRVEKDKLVPEKRTL-ILTHFPKFLSMLE
EEIYGANSPIWESGFTMPPSEGTQLVPRPATVSATVVPSFSPSMGGGSNSSLSLDSAGTE
PMPAGEKRKLP-ENLTLEDAKRLRVMGDIPMELVNEVMLTITDPAAMLGPETSLLSANAA
RDETARLEERRGIIEFHVIGNSLTPKANRRVLLWLVGLQNVFSHQLPRMPKEYIARLVFD
PKHKTLALIKDGRVIGGICFRMF---PTQGFTEIVFCAVTSNEQVKGYGTHLMNHLKEYH
IKHSILYFLTYADEYAIGYFKKQGFSKDIKVPKSRYLGYIKDYEGATLMECELNPRIPYT
ELSHIIKKQKEIIKKLIERKQAQIRKVYPGLSCFKEGVRQIPVESVPGIRETGWKPLGKE
KGKELKDPDQL-YTTLKNLLAQIKSHPSAWPFMEPVKKSEAPDYYEVIRFPIDLKTMTER
LRSRYYVTRKLFVADLQRVIANCREYNPPDSEYCRCASALEKFFYFKLKEGGLIDK---
