# Supplementary material for: Possible regulation of Toll-like receptor 4 by lysine acetylation through LPCAT2 activity in RAW264.7 cells
Source: Biosci Rep. 2022 Jul 15;42(7):BSR20220251. doi: 10.1042/BSR20220251 (PMC9289797; doi:10.1042/BSR20220251)
Supplement: Supplementary Data [file BSR-2022-0251_supp1.zip › BSR-2022-0251_suppSD4.txt]

>LPCAT2
------------------------------MNRCAEAAAVAATVPGSGVGDAG-------
---LRPPMVPRQASFF-------------------PPPVPNP----------FVQQTTIS
ASRRLQMFLLGIILLPVRAL--LVGIILLLAWPFAVISTACCPE----------------
---------------------------------KLTHPISNWRRKITRPALTFLARAMFF
SMGFTVTVKGKVASPLEAPIFVVAPHSTFFDGIACVVAGLPSLVSRNENAQTPLVGR-LL
RALQPVLVSRVDPDSRKNTIN-EIKKRATSGGEWPQILVFPEGTCTNRSCLI--------
-------------------------------TFKPGAFIPGVPVQPVLLRYPNKLDTVTW
TW------QGYTFLQLCVLTFCQLFTKVE-------------------------------
IEFMPVQAPSEEEKNDPVL---------FASRIRNLMAEALEIPVTDHTYEDCRLMISA-
--GQLTLPM--EAGLVE--FSKISRKLKLDWDG--IRKHLDEYA---------SIASSSK
GGRIGIEEFAEYLKLPVSDVLRQL-----FALFDRNNDGSIDFREYVI------------
-------------GLAVLCNPANTEEIIQVAFKLFDVDEDGYI------------TEEEF
CT---ILQASLGVPDLNVSGLFREIAQRDSVSYEEFKSFA---------LKHPEYA--KI
FTTYLD--LQTCHVFSLPE-EVQTAPSVASNKVSPESQEEGTSDKKVD
>KAT2B
MAEAGGAGSPALPPAPPHGSPRTLATAAGSSASCGPATAVAAAGTAEGPGGGGSARIAVK
KAQLRSAPRAKKLEKLGVYSACKAEESCKCNGWKNPNPSPTPPRGDLQQIIVSLTESCRS
CSHALAAHVSHLENVSEEEMDRLLGIVLDVEYLFTCVHKEEDADTKQVYFYLFKLLRKSI
LQRGKPVVEGSLEKKPPFEKPSIEQGVNNFVQYKFSHLPSKERQTTIELAKMFLNRINYW
HL--EAPSQRRLRSPNDDISGYKENYTRWL--CYCNVPQFCDSLPRYET--TKVFGRTLL
RSVFTIMRRQLLEQARQEKDKLPLEKRTLILTHFPKFLSMLEEEVYSQNSPIWDQDFLSA
SSRTSPLGIQTVISPPVTGTALFSSNSTSHEQINGGRTSPGCRGSSGLEANPGEKRKMNN
SHAPEEAKRSRVMGDIPVELINEVMSTITDPAGMLGPETNFLSAHSARDEAARLEERRGV
IEFHVVGNSLNQKPNKKILMWLVGLQNVFSHQLPRMPKEYITRLVFDPKHKTLALIKDGR
VIGGICFRMFPSQGFTEIVFCAVTSNEQVKGYGTHLMNHLKEYHIKHEILNFLTYADEYA
IGYFKKQGFSKEIKIPKTKYVGYIKDYEGATLMGCELNPQIPYTEFSVIIKKQKEIIKKL
IERKQAQIRKVYPGLSCFKDGVRQIPIESIP----GIRETGWKPSGKEKSKEPKDPEQLY
STLKNILQQVKNHP--NAWPFMEPVKRTEAPGYYEVIRFPMDLKTMSERLRNRYYVSKKL
FMADLQRVFTNCKEYNPPESEYYKCASILEKFFFSKIKEAGLIDK---
